# Supplementary material for: Transcriptome sequencing of a keystone aquatic herbivore yields insights on the temperature-dependent metabolism of essential lipids
Source: BMC Genomics. 2019 Nov 21;20:894. doi: 10.1186/s12864-019-6268-y (PMC6873670; doi:10.1186/s12864-019-6268-y)
Supplement: Supplementary file 6 — Additional file 6: Datasets of responsive gene sets with LOG2-fold change values, adjusted p-values and the respective COG category. [file 12864_2019_6268_MOESM6_ESM.xlsx]

## Sheet: Food_sig_LOG_FC2_CY_15.txt
product_accession	LOG2FC	p-value	COG1
KZS01779.1	1.03399	0.0022	A
KZR99191.1	0.791758	0.0006	A
KZS12364.1	0.222437	0.0037	B
KZS06834.1	0.171874	0.0014	D
KZS20105.1	-0.383616	0.0012	E
KZS15683.1	-1.36497	0.0032	E
KZS14743.1	0.521886	0.0041	E
KZS14749.1	2.05236	0.0016	E
KZS14750.1	0.851797	0.0048	E
KZS13268.1	-0.192261	0.0004	E
KZS09522.1	0.301469	0.0084	E
KZS01724.1	1.08207	0.0023	E
KZS21709.1	0.202153	0.0041	G
KZS19018.1	-0.614246	0.0056	G
KZS18364.1	-0.789756	0.008	G
KZS15279.1	-0.816072	0.0001	G
KZS10926.1	0.181124	0.007	G
KZS09114.1	0.209358	0.0082	G
KZS08590.1	-0.550913	0.002	G
KZS03296.1	0.57327	0.0026	G
KZS21839.1	0.232958	0.0049	I
KZS21232.1	-1.38333	0.0027	I
KZS19837.1	0.247677	0.0061	I
KZS17846.1	-0.69602	0.006	I
KZS16578.1	1.05162	0.004	I
KZS11036.1	0.1525	0.0058	I
KZS09677.1	0.123718	0.0048	I
KZS05119.1	0.183272	0.0004	I
KZS04667.1	0.255173	0.0048	I
KZS20784.1	0.147595	0	J
KZS18803.1	0.140108	0.0069	J
KZS17311.1	0.184845	0.0074	J
KZS08399.1	0.204613	0.0086	J
KZS06100.1	0.0932505	0.0052	J
KZS03609.1	0.300861	0.004	J
KZS18601.1	0.0714497	0.0049	K
KZS10923.1	0.0389543	0.0041	K
KZS07676.1	0.208209	0.0025	K
KZS17925.1	0.0523827	0.0064	L
KZS01312.1	-2.23331	0	M
KZS16114.1	-0.0239686	0.0013	O
KZS15585.1	-0.0408495	0.0094	O
KZS13980.1	-0.258192	0.0061	O
KZS11668.1	0.453278	0.0088	O
KZS11193.1	0.225173	0.0049	O
KZS10623.1	0.300577	0.0038	O
KZS08084.1	0.648156	0.0065	O
KZS07032.1	0.160533	0.0081	O
KZS06130.1	0.0583415	0.0031	O
KZS03481.1	0.113582	0.0094	O
KZS20243.1	0.326355	0.0033	P
KZS05562.1	-0.418259	0.0064	P
KZS03589.1	-0.00311934	0.0093	P
KZS21886.1	0.288761	0.0087	Q
KZS13729.1	0.700592	0.0079	Q
KZS20851.1	-0.201267	0.0066	R
KZS16357.1	0.537266	0.0093	R
KZS15994.1	0.372055	0.0035	R
KZS15908.1	0.581818	0.0062	R
KZS13774.1	-0.112971	0.0081	R
KZS13186.1	-1.09838	0.0077	R
KZS12398.1	-0.0690259	0.0057	R
KZS09624.1	-0.605721	0.0069	R
KZS09098.1	0.150547	0.01	R
KZS08933.1	-1.79189	0.0014	R
KZS08751.1	0.178201	0.0031	R
KZS08433.1	1.18678	0.0081	R
KZS07853.1	-0.802397	0.0006	R
KZS06460.1	0.118636	0.0004	R
KZS04390.1	-0.554395	0.0056	R
KZS04513.1	-0.964635	0.0054	R
KZS04102.1	5.22882	0.0027	R
KZS02850.1	-3.47249	0.0069	R
KZR97714.1	0.852774	0.0023	R
KZR97048.1	-0.83217	0.0087	R
KZS19133.1	0.0135294	0.0056	S
KZS19048.1	-0.0865547	0.0071	S
KZS18642.1	-0.315525	0.0059	S
KZS18664.1	-0.51922	0.0069	S
KZS14790.1	-0.307879	0.0095	S
KZS12915.1	0.384109	0.0077	S
KZS12308.1	0.0177643	0.0022	S
KZS12428.1	0.345376	0.0072	S
KZS12696.1	-0.920353	0.0001	S
KZS12068.1	0.0231708	0.0026	S
KZS11284.1	0.471708	0.0089	S
KZS10970.1	-0.893495	0.0012	S
KZS08785.1	-0.357472	0.0069	S
KZS08016.1	5.08037	0.0033	S
KZS07459.1	-0.185376	0.002	S
KZS07488.1	1.28876	0	S
KZS07256.1	0.289032	0.0079	S
KZS02578.1	0.446976	0.01	S
KZR96529.1	0	0	S
KZS17855.1	1.2657	0.0098	T
KZS17689.1	0.337996	0.0042	T
KZS13381.1	-0.485427	0.0072	T
KZS11357.1	-0.0454338	0.0076	T
KZS09815.1	-0.363547	0.0072	T
KZS08637.1	-0.41321	0.0068	T
KZS05925.1	-0.762121	0.0015	T
KZS04237.1	-0.071145	0.003	T
KZR97094.1	-0.500898	0.0054	T
KZS21621.1	0.307853	0.0033	U
KZS18528.1	0.15222	0.0031	U
KZS16088.1	0.385098	0.0036	U
KZS12059.1	0.247097	0.0011	U
KZS11683.1	0.160651	0.0002	U
KZS09130.1	-0.129139	0.0033	U
KZS08519.1	0.0978979	0.0008	U
KZS04499.1	0.179211	0.0014	U
KZS03735.1	-0.238319	0.0032	U
KZR95670.1	0.301856	0.0071	U
KZS03256.1	-0.00812788	0.0078	W
KZS21774.1	0.708263	0.0067	X
KZS20977.1	-0.780687	0.003	X
KZS20893.1	0.041562	0.0015	X
KZS20122.1	0.157398	0.0013	X
KZS20065.1	-0.557377	0.006	X
KZS20106.1	1.24822	0.0094	X
KZS18581.1	0	0.0065	X
KZS17916.1	-0.102505	0.0007	X
KZS17329.1	-2.70526	0.0057	X
KZS16588.1	-0.513763	0.002	X
KZS16348.1	-0.748743	0.0099	X
KZS16009.1	1.23595	0.0022	X
KZS15833.1	-0.238724	0.0042	X
KZS15225.1	-1.98388	0.006	X
KZS14931.1	-2.5009	0.0089	X
KZS14745.1	0.857422	0.0023	X
KZS14764.1	2.28421	0.0016	X
KZS13583.1	-0.176878	0.0076	X
KZS13171.1	-0.40385	0.0053	X
KZS13043.1	6.22882	0.0011	X
KZS12903.1	1.80735	0.0031	X
KZS11707.1	-1.9486	0.0053	X
KZS11356.1	0.936806	0.0056	X
KZS10753.1	-1.60768	0.0017	X
KZS10410.1	-0.621488	0.009	X
KZS10296.1	-2.76939	0.0072	X
KZS09802.1	-0.956279	0.0007	X
KZS09401.1	0.353037	0.0017	X
KZS08784.1	0.304371	0.0015	X
KZS07605.1	-0.398549	0.0034	X
KZS06741.1	1.12387	0.0045	X
KZS06612.1	0.956184	0.0041	X
KZS06577.1	0.52146	0.0024	X
KZS06243.1	0	0	X
KZS06148.1	0.63743	0.0082	X
KZS05757.1	-2.91329	0.0045	X
KZS05332.1	1.44259	0.0008	X
KZS04717.1	-1.66297	0.0003	X
KZS04302.1	-0.94951	0.0066	X
KZS04350.1	0.338444	0.0005	X
KZS04511.1	1.02361	0.0041	X
KZS03152.1	-0.812373	0.0002	X
KZS02838.1	1.21938	0.0058	X
KZS02805.1	-0.886132	0.0063	X
KZS01470.1	-0.190239	0.0077	X
KZS00822.1	-1.95693	0.0045	X
KZS00188.1	-1.39179	0.0051	X
KZR99367.1	-1.47393	0.0056	X
KZR98465.1	0	0.0065	X
KZR98178.1	-1.87127	0.0017	X
KZR97959.1	-0.609048	0	X
KZR97484.1	1.58496	0.0093	X
KZR96852.1	-0.79419	0.0034	X
KZR95958.1	-0.43858	0.0067	X
KZR95934.1	3.57974	0.0035	X
KZR95601.1	-1.69345	0.0094	X
KZS08034.1	0.206392	0	Y
KZS17866.1	0.12166	0.0083	Z
KZS14111.1	-0.157952	0.0024	Z
KZS08959.1	-0.329308	0.0042	Z
KZR97983.1	0.265099	0.0069	Z

## Sheet: Food_sig_LOG_FC2_CY_20.txt
product_accession	LOG2FC	p-value	COG1
KZS01779.1	1.76257	0.0022	A
KZR99191.1	0.447861	0.0006	A
KZS12364.1	0.00961478	0.0037	B
KZS06834.1	0.146152	0.0014	D
KZS20105.1	-0.330485	0.0012	E
KZS15683.1	-0.6275	0.0032	E
KZS14743.1	0.206236	0.0041	E
KZS14749.1	1.61367	0.0016	E
KZS14750.1	0.417022	0.0048	E
KZS13268.1	-0.1174	0.0004	E
KZS09522.1	0.19512	0.0084	E
KZS01724.1	0.576046	0.0023	E
KZS21709.1	0.180994	0.0041	G
KZS19018.1	-0.433793	0.0056	G
KZS18364.1	-0.651961	0.008	G
KZS15279.1	-0.997596	0.0001	G
KZS10926.1	0.132012	0.007	G
KZS09114.1	0.231648	0.0082	G
KZS08590.1	-0.564313	0.002	G
KZS03296.1	0.638384	0.0026	G
KZS21839.1	0.164421	0.0049	I
KZS21232.1	-1.15972	0.0027	I
KZS19837.1	0.196443	0.0061	I
KZS17846.1	-0.75114	0.006	I
KZS16578.1	1.44943	0.004	I
KZS11036.1	0.264636	0.0058	I
KZS09677.1	0.168549	0.0048	I
KZS05119.1	0.0983672	0.0004	I
KZS04667.1	0.217175	0.0048	I
KZS20784.1	0.0247397	0	J
KZS18803.1	0.0782365	0.0069	J
KZS17311.1	0.0987183	0.0074	J
KZS08399.1	0.0507539	0.0086	J
KZS06100.1	0.160758	0.0052	J
KZS03609.1	0.0818987	0.004	J
KZS18601.1	0.108137	0.0049	K
KZS10923.1	0.236065	0.0041	K
KZS07676.1	0.10022	0.0025	K
KZS17925.1	0.338839	0.0064	L
KZS01312.1	-0.529467	0	M
KZS16114.1	-0.232401	0.0013	O
KZS15585.1	-0.20605	0.0094	O
KZS13980.1	-0.0474501	0.0061	O
KZS11668.1	0.282999	0.0088	O
KZS11193.1	0.0944075	0.0049	O
KZS10623.1	0.0905137	0.0038	O
KZS08084.1	0.315237	0.0065	O
KZS07032.1	0.0931486	0.0081	O
KZS06130.1	0.113396	0.0031	O
KZS03481.1	0.273657	0.0094	O
KZS20243.1	-0.0207799	0.0033	P
KZS05562.1	-0.745823	0.0064	P
KZS03589.1	0.168839	0.0093	P
KZS21886.1	1.9928	0.0087	Q
KZS13729.1	0.119249	0.0079	Q
KZS20851.1	-0.0931641	0.0066	R
KZS16357.1	2.25852	0.0093	R
KZS15994.1	0.264018	0.0035	R
KZS15908.1	0.142146	0.0062	R
KZS13774.1	-0.381494	0.0081	R
KZS13186.1	-0.520804	0.0077	R
KZS12398.1	-0.124806	0.0057	R
KZS09624.1	-0.678555	0.0069	R
KZS09098.1	0.197201	0.01	R
KZS08933.1	-1.55141	0.0014	R
KZS08751.1	0.235853	0.0031	R
KZS08433.1	0.544773	0.0081	R
KZS07853.1	-0.691141	0.0006	R
KZS06460.1	0.329142	0.0004	R
KZS04390.1	-0.105068	0.0056	R
KZS04513.1	-0.669867	0.0054	R
KZS04102.1	1.47393	0.0027	R
KZS02850.1	-4.42146	0.0069	R
KZR97714.1	0.871267	0.0023	R
KZR97048.1	-1.21022	0.0087	R
KZS19133.1	0.17283	0.0056	S
KZS19048.1	-0.168298	0.0071	S
KZS18642.1	-0.323576	0.0059	S
KZS18664.1	-0.752341	0.0069	S
KZS14790.1	-0.173215	0.0095	S
KZS12915.1	0.275428	0.0077	S
KZS12308.1	0.305284	0.0022	S
KZS12428.1	0.118558	0.0072	S
KZS12696.1	-0.358535	0.0001	S
KZS12068.1	-0.330745	0.0026	S
KZS11284.1	0.454987	0.0089	S
KZS10970.1	-0.429988	0.0012	S
KZS08785.1	-0.26034	0.0069	S
KZS08016.1	5.90689	0.0033	S
KZS07459.1	-0.133381	0.002	S
KZS07488.1	0.73543	0	S
KZS07256.1	0.234651	0.0079	S
KZS02578.1	0.210594	0.01	S
KZR96529.1	-1.18442	0	S
KZS17855.1	0.487226	0.0098	T
KZS17689.1	0.788496	0.0042	T
KZS13381.1	-1.13245	0.0072	T
KZS11357.1	-0.275172	0.0076	T
KZS09815.1	-0.322697	0.0072	T
KZS08637.1	-0.315687	0.0068	T
KZS05925.1	-0.347031	0.0015	T
KZS04237.1	-0.0555169	0.003	T
KZR97094.1	-3.76939	0.0054	T
KZS21621.1	0.14982	0.0033	U
KZS18528.1	0.123873	0.0031	U
KZS16088.1	0.266643	0.0036	U
KZS12059.1	0.116349	0.0011	U
KZS11683.1	0.21254	0.0002	U
KZS09130.1	-0.413793	0.0033	U
KZS08519.1	0.133155	0.0008	U
KZS04499.1	0.198402	0.0014	U
KZS03735.1	-0.0739769	0.0032	U
KZR95670.1	0.25055	0.0071	U
KZS03256.1	0.878321	0.0078	W
KZS21774.1	-0.0332256	0.0067	X
KZS20977.1	-0.956931	0.003	X
KZS20893.1	1.44379	0.0015	X
KZS20122.1	0.504473	0.0013	X
KZS20065.1	-1.33304	0.006	X
KZS20106.1	1.12476	0.0094	X
KZS18581.1	-1.46727	0.0065	X
KZS17916.1	-0.315614	0.0007	X
KZS17329.1	-0.395929	0.0057	X
KZS16588.1	-0.0427265	0.002	X
KZS16348.1	-1.93657	0.0099	X
KZS16009.1	0.418829	0.0022	X
KZS15833.1	-0.766686	0.0042	X
KZS15225.1	-2.01465	0.006	X
KZS14931.1	0.329848	0.0089	X
KZS14745.1	0.740545	0.0023	X
KZS14764.1	2.22948	0.0016	X
KZS13583.1	-1.02554	0.0076	X
KZS13171.1	-0.271045	0.0053	X
KZS13043.1	0.563483	0.0011	X
KZS12903.1	0.641313	0.0031	X
KZS11707.1	-0.50696	0.0053	X
KZS11356.1	0.807355	0.0056	X
KZS10753.1	-1.1531	0.0017	X
KZS10410.1	-0.673499	0.009	X
KZS10296.1	-2.08246	0.0072	X
KZS09802.1	-2.29808	0.0007	X
KZS09401.1	0.195045	0.0017	X
KZS08784.1	0.508782	0.0015	X
KZS07605.1	-2.29336	0.0034	X
KZS06741.1	0.923869	0.0045	X
KZS06612.1	0.474539	0.0041	X
KZS06577.1	3.76939	0.0024	X
KZS06243.1	-4.22882	0	X
KZS06148.1	3.57491	0.0082	X
KZS05757.1	-4.52838	0.0045	X
KZS05332.1	0.995308	0.0008	X
KZS04717.1	-3.80047	0.0003	X
KZS04302.1	-0.816288	0.0066	X
KZS04350.1	0.23737	0.0005	X
KZS04511.1	0.277781	0.0041	X
KZS03152.1	-2.03899	0.0002	X
KZS02838.1	0.320492	0.0058	X
KZS02805.1	-4.14136	0.0063	X
KZS01470.1	-0.573289	0.0077	X
KZS00822.1	-0.842459	0.0045	X
KZS00188.1	-0.590076	0.0051	X
KZR99367.1	-4.05889	0.0056	X
KZR98465.1	-1.44563	0.0065	X
KZR98178.1	-1.60795	0.0017	X
KZR97959.1	-0.755187	0	X
KZR97484.1	0.819428	0.0093	X
KZR96852.1	-2.01106	0.0034	X
KZR95958.1	-0.217226	0.0067	X
KZR95934.1	0.726435	0.0035	X
KZR95601.1	-0.993114	0.0094	X
KZS08034.1	0.106944	0	Y
KZS17866.1	0.158723	0.0083	Z
KZS14111.1	-0.185727	0.0024	Z
KZS08959.1	-0.459432	0.0042	Z
KZR97983.1	0.208023	0.0069	Z

## Sheet: Food_sig_LOG_FC2_GA_15.txt
product_accession	LOG2FC	p-value	COG1
KZS21301.1	0.356014	0.0068	A
KZS21606.1	-0.147698	0.0082	A
KZS21733.1	-0.270532	0.0052	A
KZS20218.1	-0.13326	0.0074	A
KZS19707.1	-0.243902	0.0034	A
KZS19076.1	-0.175137	0.0041	A
KZS19079.1	-0.271972	0.003	A
KZS18682.1	-0.421882	0.0002	A
KZS18713.1	0.0551416	0.0044	A
KZS16950.1	0.360949	0.0099	A
KZS15877.1	-0.110161	0.0023	A
KZS12735.1	-0.497682	0.0009	A
KZS12201.1	-0.108351	0.01	A
KZS12128.1	-0.190572	0.0042	A
KZS08742.1	-0.104968	0.0079	A
KZS07880.1	-0.410367	0.0019	A
KZS07555.1	-0.127504	0.0077	A
KZS04093.1	-0.0965518	0.0089	A
KZS03324.1	0.609649	0.0011	A
KZS21346.1	0.601873	0	B
KZS17900.1	-0.267755	0.0061	B
KZS15276.1	0.372138	0.0037	B
KZS14838.1	-0.311869	0.0008	B
KZS12940.1	-0.0360407	0.0047	B
KZS11712.1	-0.792584	0.0003	B
KZS11713.1	-0.76498	0.0047	B
KZS11162.1	0.797692	0.0074	B
KZS08380.1	-0.327961	0.0065	B
KZS21914.1	-0.0224618	0.0081	C
KZS21867.1	-0.263732	0.009	C
KZS21833.1	-0.0715182	0.0047	C
KZS21518.1	-0.167234	0.0031	C
KZS21097.1	-0.134027	0.0049	C
KZS19393.1	-0.14566	0.0033	C
KZS19103.1	-0.226862	0.0012	C
KZS18978.1	-0.563957	0.001	C
KZS18410.1	-0.253269	0.0007	C
KZS18296.1	-0.092973	0.0065	C
KZS17743.1	-0.066976	0.0083	C
KZS17456.1	-0.263122	0.0068	C
KZS17059.1	-0.251217	0.0028	C
KZS16454.1	-0.0539752	0.0001	C
KZS14848.1	-0.35748	0.0004	C
KZS14077.1	-0.253533	0.0051	C
KZS13828.1	-0.131769	0.0011	C
KZS11716.1	-0.369682	0.0003	C
KZS10803.1	-0.166857	0.0004	C
KZS10799.1	-0.281889	0.0079	C
KZS07404.1	-0.155449	0.0095	C
KZS07151.1	-0.130525	0.0069	C
KZS07135.1	-0.481502	0.0098	C
KZS04997.1	-0.137971	0.0015	C
KZS04009.1	-0.177049	0.0009	C
KZS03498.1	-0.303177	0.0046	C
KZR97203.1	0.204833	0.0083	C
KZS18365.1	0.690448	0.0042	D
KZS18728.1	-0.352551	0.0067	D
KZS18771.1	-0.279739	0.0006	D
KZS17767.1	-0.114843	0.0007	D
KZS17325.1	-0.207096	0.0082	D
KZS14567.1	0.680212	0.0012	D
KZS10878.1	-0.521241	0.0018	D
KZS10092.1	0.231326	0.0085	D
KZS09434.1	-0.0717849	0.007	D
KZS09296.1	-0.631012	0.0074	D
KZS07922.1	0.458116	0.0079	D
KZS04677.1	-0.0708566	0.0018	D
KZS02945.1	-0.265485	0.0061	D
KZR97611.1	-0.54231	0.0072	D
KZS21773.1	-0.510992	0.0001	E
KZS21782.1	-0.569	0.0007	E
KZS21168.1	-0.401731	0	E
KZS21046.1	-0.54157	0.0004	E
KZS21047.1	0.377793	0.0058	E
KZS21061.1	-1.152	0.0023	E
KZS20158.1	-1.61005	0.0026	E
KZS20196.1	-0.345167	0.0017	E
KZS20010.1	-0.506493	0.0014	E
KZS20016.1	-0.203285	0.0004	E
KZS20105.1	0.35918	0.0015	E
KZS19947.1	-1.55894	0.0053	E
KZS19816.1	-0.0133086	0.0001	E
KZS19867.1	0.0621295	0.0039	E
KZS19632.1	-0.375672	0	E
KZS19633.1	-1.04547	0.0005	E
KZS19060.1	-0.466033	0.0001	E
KZS18945.1	0.392883	0.0002	E
KZS18675.1	0.0762551	0.0043	E
KZS17981.1	-0.242795	0.0002	E
KZS18081.1	-0.549016	0.0029	E
KZS18139.1	0.0303028	0.0038	E
KZS17607.1	-0.0136749	0.0069	E
KZS17613.1	-0.250917	0.0029	E
KZS17298.1	-0.23363	0.0055	E
KZS17344.1	-0.731511	0.0026	E
KZS16670.1	1.48829	0.0073	E
KZS16188.1	-0.219508	0.0026	E
KZS16109.1	0.425958	0.0014	E
KZS16013.1	-0.0891837	0.001	E
KZS15806.1	-0.275435	0.001	E
KZS15399.1	-0.138473	0	E
KZS15401.1	-0.041678	0.0098	E
KZS15402.1	-0.556906	0.0053	E
KZS15403.1	-0.709818	0.0017	E
KZS15291.1	-0.15474	0.0091	E
KZS15140.1	-0.217362	0.0048	E
KZS15043.1	0.0085115	0.0055	E
KZS14794.1	-0.251768	0	E
KZS14796.1	-0.481959	0.0019	E
KZS14797.1	-0.547442	0.0077	E
KZS14238.1	-0.220866	0.0099	E
KZS13984.1	0.22684	0.0041	E
KZS13654.1	0.358213	0.0072	E
KZS13224.1	-0.247793	0.0015	E
KZS13284.1	0.733695	0.0039	E
KZS13285.1	-2.03562	0.0006	E
KZS12326.1	-0.0156816	0.0058	E
KZS12620.1	-0.283376	0	E
KZS12654.1	-0.358114	0.0066	E
KZS12154.1	-0.353846	0.0023	E
KZS12172.1	-0.523171	0.0037	E
KZS11963.1	-0.0358205	0.0011	E
KZS11674.1	-0.194836	0.0017	E
KZS11539.1	-0.132119	0.0062	E
KZS11269.1	-0.142573	0.001	E
KZS09933.1	-0.131111	0.008	E
KZS09529.1	0.295125	0.0018	E
KZS09482.1	-0.0269036	0.0057	E
KZS08064.1	0.741531	0.0008	E
KZS07890.1	-0.163971	0.0008	E
KZS07696.1	0.787006	0.0012	E
KZS07429.1	-0.268772	0.0034	E
KZS06785.1	-0.248794	0.0011	E
KZS06213.1	-0.945738	0.0004	E
KZS06215.1	-0.253052	0.001	E
KZS06142.1	0.397592	0.0021	E
KZS05921.1	-0.678072	0.0087	E
KZS05370.1	0.37494	0.0088	E
KZS04428.1	-0.421296	0.0005	E
KZS03876.1	0.407179	0.0017	E
KZS03554.1	-0.124354	0.0047	E
KZS03059.1	-0.278105	0	E
KZR97914.1	0.0952183	0.0066	E
KZR95848.1	-1.15	0.0005	E
KZS21337.1	-0.3173	0.0004	F
KZS20217.1	-0.58771	0.0043	F
KZS16243.1	-0.412962	0.0004	F
KZS14136.1	-0.0335526	0.004	F
KZS13463.1	-0.264519	0.0017	F
KZS10888.1	0.289267	0.0039	F
KZS03445.1	-0.127183	0.0003	F
KZS22050.1	-0.0986843	0.0021	G
KZS21468.1	-0.0667524	0	G
KZS21640.1	-0.189216	0.0045	G
KZS21063.1	-1.01518	0.0092	G
KZS20778.1	-0.417727	0.0048	G
KZS19433.1	-0.973153	0.0028	G
KZS18722.1	0.330353	0.0005	G
KZS17992.1	0.452041	0.0029	G
KZS16615.1	-1.70877	0.0031	G
KZS16740.1	-0.183465	0.0084	G
KZS15840.1	0.286654	0.0015	G
KZS14878.1	-0.257876	0.0001	G
KZS14954.1	-0.0975523	0.0012	G
KZS15054.1	-0.0554457	0.0021	G
KZS14707.1	-0.0298211	0.0059	G
KZS14027.1	-0.466486	0.0022	G
KZS13829.1	-0.184433	0.0021	G
KZS13699.1	0.734958	0.0005	G
KZS12282.1	-1.26705	0.0076	G
KZS12623.1	-0.837169	0.0034	G
KZS12062.1	-0.151187	0.0004	G
KZS11978.1	-0.385305	0.0003	G
KZS11259.1	0.0265782	0.0099	G
KZS10592.1	-0.413356	0.0081	G
KZS10632.1	-0.202334	0.004	G
KZS09601.1	-0.286344	0.0005	G
KZS09273.1	1.70818	0.0026	G
KZS08543.1	-0.0933004	0.0008	G
KZS08657.1	0.289827	0.0095	G
KZS07360.1	-0.125953	0.0087	G
KZS07180.1	0.990493	0.0092	G
KZS06168.1	-0.207568	0.0069	G
KZS06051.1	0.183604	0.0083	G
KZS05735.1	-0.171318	0.001	G
KZS05667.1	-0.562621	0	G
KZS05668.1	-0.948619	0.0002	G
KZS05185.1	-0.320943	0.0056	G
KZS04892.1	1.40336	0.0024	G
KZS04814.1	-0.074574	0.0049	G
KZS04341.1	-0.373751	0.0003	G
KZS04417.1	-0.175464	0.0008	G
KZS04443.1	-0.545792	0.0011	G
KZS04080.1	-0.786102	0.0033	G
KZS04044.1	-0.279451	0.0071	G
KZS03719.1	0.33072	0.0099	G
KZS03556.1	1.20537	0	G
KZS03466.1	-0.978563	0.0044	G
KZS03297.1	-0.38478	0.0024	G
KZS02553.1	-1.11117	0.0068	G
KZS01949.1	2.13386	0.0078	G
KZS01513.1	-0.0959603	0.0071	G
KZS00898.1	-0.587772	0.0042	G
KZR99494.1	-1.27207	0.0016	G
KZR99410.1	-0.757639	0.0065	G
KZR98493.1	-0.123431	0.0036	G
KZR97519.1	-1.3941	0.0001	G
KZR97235.1	-1.16663	0.0089	G
KZS19463.1	-0.604677	0.0009	H
KZS19395.1	-0.237254	0.0007	H
KZS12575.1	-0.136607	0.0039	H
KZS11052.1	-0.270854	0.0075	H
KZS04373.1	-0.463509	0.0012	H
KZS02271.1	-0.518202	0.0036	H
KZS02209.1	-0.421116	0.0001	H
KZS21923.1	-0.231444	0.0029	I
KZS21332.1	-0.301512	0.0026	I
KZS21336.1	-0.707447	0.0001	I
KZS21397.1	-0.494109	0.0003	I
KZS21171.1	-0.043346	0.0003	I
KZS21011.1	0.736125	0.0023	I
KZS21012.1	0.654451	0.0048	I
KZS20711.1	0.427703	0.0059	I
KZS19371.1	0.636293	0.0027	I
KZS18973.1	-0.280789	0.0045	I
KZS18690.1	-0.333901	0.008	I
KZS17856.1	-0.245756	0.0064	I
KZS17857.1	-0.00216458	0.0008	I
KZS17611.1	-0.828888	0.0009	I
KZS17645.1	-0.292995	0.0008	I
KZS17307.1	0.342217	0.0084	I
KZS16458.1	-0.369185	0.0019	I
KZS16038.1	0.510845	0.0003	I
KZS15972.1	-0.155937	0.0077	I
KZS15573.1	0.497231	0.0024	I
KZS14766.1	-0.69696	0.0034	I
KZS13907.1	-0.17241	0.0018	I
KZS13944.1	-0.366772	0.0003	I
KZS14195.1	-0.284973	0	I
KZS13738.1	-0.112817	0.0044	I
KZS13481.1	0.786121	0.0077	I
KZS13222.1	1.92504	0.0001	I
KZS12538.1	-0.214265	0	I
KZS12197.1	-0.445323	0.0013	I
KZS11693.1	0.876846	0.0023	I
KZS11136.1	0.77918	0.0013	I
KZS11164.1	0.377836	0	I
KZS11353.1	-0.521953	0.0086	I
KZS11387.1	-0.350435	0.0007	I
KZS10875.1	-0.112894	0.0027	I
KZS10668.1	-0.497607	0.0028	I
KZS09305.1	-0.228605	0.006	I
KZS08312.1	-0.446247	0.0051	I
KZS06496.1	0.7186	0.005	I
KZS06241.1	0.497558	0.0009	I
KZS06176.1	-0.263423	0.0017	I
KZS04689.1	-0.0997802	0.0016	I
KZS04408.1	0.323392	0.0008	I
KZS04573.1	-0.139493	0.0001	I
KZS04014.1	-0.325528	0.0002	I
KZS03323.1	1.1144	0.0004	I
KZS01729.1	0.736214	0.0018	I
KZS01728.1	0.605567	0.007	I
KZS01666.1	0.474529	0.0009	I
KZS01665.1	0.532865	0.0008	I
KZS01095.1	0.98629	0.0003	I
KZR97929.1	0.641061	0.0003	I
KZR97721.1	0.557556	0.0009	I
KZR95784.1	0.512108	0.0009	I
KZS21537.1	-0.265497	0.0036	J
KZS21809.1	-0.115484	0.0036	J
KZS20413.1	-0.282075	0.0069	J
KZS20089.1	-0.208889	0.0031	J
KZS18455.1	0.540796	0.0079	J
KZS17633.1	-0.23876	0.0088	J
KZS17311.1	-0.21292	0.0027	J
KZS16548.1	-0.0624528	0.002	J
KZS16303.1	-0.192742	0.0093	J
KZS16105.1	-0.244265	0.0015	J
KZS15285.1	-0.146772	0.0015	J
KZS14481.1	-0.181056	0.0053	J
KZS14482.1	-0.133703	0.0036	J
KZS14056.1	-0.159284	0.0014	J
KZS13799.1	0.290045	0.0008	J
KZS12781.1	-0.173111	0.0057	J
KZS12594.1	-0.189056	0.0094	J
KZS12604.1	-0.216097	0.0043	J
KZS11778.1	-0.212231	0.01	J
KZS10120.1	-0.276974	0.0068	J
KZS10095.1	-0.169855	0.0071	J
KZS09739.1	-0.196005	0.0077	J
KZS09088.1	-0.272024	0.0006	J
KZS09092.1	-0.234353	0.0021	J
KZS08986.1	-0.478486	0.006	J
KZS08712.1	-0.196772	0.01	J
KZS08399.1	-0.185183	0.0008	J
KZS08221.1	-0.213068	0.0089	J
KZS07847.1	1.37322	0.0035	J
KZS07911.1	-0.269342	0.0025	J
KZS07576.1	-0.138736	0.0068	J
KZS07346.1	-0.189132	0.0085	J
KZS07130.1	-0.0127532	0.0013	J
KZS06948.1	-0.126516	0.0074	J
KZS07012.1	-0.231149	0.0019	J
KZS06747.1	-0.219118	0.0052	J
KZS06538.1	-0.283988	0	J
KZS05701.1	-0.217722	0.0078	J
KZS05140.1	-0.16569	0.0078	J
KZS04794.1	0.0322509	0.0031	J
KZS04039.1	-0.176936	0.0084	J
KZS03931.1	-0.205466	0.0024	J
KZR97526.1	-0.281106	0.004	J
KZS21874.1	-0.750549	0.0012	K
KZS21889.1	0.428678	0.007	K
KZS21841.1	-0.0977481	0.0059	K
KZS21281.1	-0.840692	0.0037	K
KZS21517.1	-0.253918	0.007	K
KZS21522.1	-0.0800736	0.0095	K
KZS21676.1	-0.407901	0.0051	K
KZS21716.1	-0.207727	0.0048	K
KZS20339.1	-0.292393	0.01	K
KZS19764.1	0.582812	0.0084	K
KZS19592.1	-0.837396	0.0003	K
KZS18930.1	-0.227982	0.0016	K
KZS18432.1	-0.24234	0.0007	K
KZS18710.1	1.59545	0.0068	K
KZS18250.1	-0.0922951	0.0004	K
KZS18057.1	-0.236776	0.0075	K
KZS17728.1	-0.193142	0.0013	K
KZS17706.1	-0.342571	0.0015	K
KZS17186.1	-0.541723	0.0047	K
KZS16662.1	-0.204567	0.0058	K
KZS16919.1	-0.597035	0.0014	K
KZS16958.1	-0.118246	0.0039	K
KZS16541.1	0.141462	0.0062	K
KZS16267.1	-0.556926	0	K
KZS15550.1	-0.302184	0.0085	K
KZS15744.1	-0.00895689	0.0002	K
KZS14929.1	-0.723689	0.0012	K
KZS14368.1	-0.111723	0.0018	K
KZS13838.1	-0.130938	0.0027	K
KZS13633.1	-0.593375	0.0066	K
KZS12363.1	-0.29829	0.0048	K
KZS12574.1	-0.17285	0.0016	K
KZS12715.1	-0.297227	0.01	K
KZS12110.1	-0.429582	0.0002	K
KZS11796.1	-0.697542	0.0013	K
KZS11723.1	-0.829638	0.0015	K
KZS11586.1	-0.286482	0.0001	K
KZS09576.1	-0.633872	0.0093	K
KZS08599.1	0.487788	0.0048	K
KZS08679.1	-0.570749	0.0002	K
KZS08796.1	0.342535	0.0045	K
KZS08271.1	-0.0685723	0.0073	K
KZS08082.1	-0.395763	0.0017	K
KZS07844.1	0.502061	0.0072	K
KZS08004.1	-0.702799	0.0002	K
KZS07007.1	-0.809071	0.0077	K
KZS06600.1	-0.112562	0.002	K
KZS06080.1	0.210518	0.0099	K
KZS05301.1	-0.679518	0.0002	K
KZS04601.1	-0.236317	0.0082	K
KZS04605.1	0.820245	0.0005	K
KZS03891.1	-0.453893	0.003	K
KZS03900.1	0.522341	0.0041	K
KZS03509.1	-0.591194	0.009	K
KZS03431.1	-0.258221	0	K
KZS02643.1	-0.893965	0.0064	K
KZR99684.1	-0.290372	0.001	K
KZR98289.1	-0.273171	0.0007	K
KZR97673.1	-0.18524	0.0009	K
KZS19815.1	-0.536213	0.0014	L
KZS18802.1	0.3328	0.0008	L
KZS15530.1	-0.340946	0.0021	L
KZS15570.1	-0.098142	0.0006	L
KZS14688.1	-0.118931	0.0069	L
KZS10091.1	1.54057	0.0048	L
KZS09533.1	0.22965	0.005	L
KZS08946.1	-0.590188	0.001	L
KZS04295.1	-0.150328	0.0038	L
KZS00222.1	-0.397825	0.0021	L
KZR98305.1	0.207916	0.0085	L
KZR96410.1	0.912081	0.0023	L
KZS21201.1	-0.0643138	0.0058	M
KZS20840.1	0.412735	0.0077	M
KZS20726.1	-0.684005	0.0011	M
KZS14590.1	-0.519618	0.0002	M
KZS14858.1	-0.0850319	0.0045	M
KZS13205.1	-0.225783	0.0003	M
KZS12240.1	-0.770342	0.0038	M
KZS08674.1	0.490326	0.0035	M
KZS05839.1	-1.14405	0.0064	M
KZS03597.1	-0.201546	0.0001	M
KZS02914.1	-0.287481	0.0002	M
KZS02412.1	0.161509	0.0002	M
KZR95713.1	0.410632	0.0002	M
KZS21980.1	-0.377228	0.0008	O
KZS21551.1	0.276525	0.0002	O
KZS21215.1	-0.285425	0.0013	O
KZS20968.1	-0.19869	0.0055	O
KZS20819.1	0.459971	0.0003	O
KZS20544.1	-0.538773	0.006	O
KZS20532.1	-0.14252	0.0097	O
KZS20030.1	0.174285	0.0052	O
KZS20053.1	-0.447063	0.0002	O
KZS19801.1	-0.682723	0.0088	O
KZS19621.1	-0.182702	0.0006	O
KZS19284.1	0.524048	0.0028	O
KZS19299.1	0.885342	0.0094	O
KZS19307.1	-0.658384	0	O
KZS18430.1	-0.297471	0.0002	O
KZS18539.1	-0.551753	0.001	O
KZS18580.1	-0.324124	0.0032	O
KZS18677.1	-0.18917	0.0034	O
KZS18319.1	-0.0927856	0.0004	O
KZS18276.1	-0.271186	0.0058	O
KZS17800.1	0.195101	0.003	O
KZS17893.1	-0.391072	0.0019	O
KZS17894.1	-0.19357	0.0065	O
KZS17161.1	-0.573006	0.0007	O
KZS17058.1	-0.127161	0.0012	O
KZS16630.1	-0.905398	0.0008	O
KZS16645.1	0.446166	0.0018	O
KZS16366.1	-0.282206	0.0058	O
KZS16114.1	-0.336976	0.0029	O
KZS15983.1	-0.474877	0.0089	O
KZS15869.1	-0.288089	0	O
KZS15816.1	-0.728426	0.0005	O
KZS15712.1	-0.229583	0.0001	O
KZS15749.1	-0.285187	0	O
KZS15206.1	-0.0198996	0	O
KZS14973.1	-0.0634205	0.0077	O
KZS14521.1	-0.284691	0.0011	O
KZS14634.1	-0.248224	0	O
KZS14635.1	-0.644464	0.0012	O
KZS14795.1	-0.0190248	0.0045	O
KZS14798.1	-0.688328	0.0006	O
KZS13754.1	-0.159118	0.0078	O
KZS13405.1	-0.167918	0.0042	O
KZS12422.1	-0.255839	0.0031	O
KZS12655.1	0.0740006	0.0076	O
KZS12656.1	-0.84022	0.0008	O
KZS12034.1	-0.102504	0.0058	O
KZS11596.1	-0.412607	0.0018	O
KZS11238.1	-0.611603	0.0002	O
KZS11326.1	-0.233112	0.0057	O
KZS11029.1	-0.795718	0.0073	O
KZS10613.1	-0.987616	0.0078	O
KZS09820.1	0.645696	0.0008	O
KZS09256.1	0.440896	0.008	O
KZS08960.1	-0.393285	0.002	O
KZS08961.1	-0.138043	0	O
KZS08572.1	0.538345	0.0028	O
KZS08665.1	-0.159427	0.0085	O
KZS08704.1	-0.268412	0.009	O
KZS06847.1	-0.912396	0	O
KZS07002.1	-0.512846	0.0037	O
KZS06591.1	-0.056858	0.0039	O
KZS05987.1	-0.544996	0.001	O
KZS05688.1	-0.278427	0.006	O
KZS05403.1	-0.746506	0.0024	O
KZS05193.1	-0.168845	0.0075	O
KZS05018.1	-0.171171	0.002	O
KZS04309.1	0.428777	0.0096	O
KZS04421.1	-0.775345	0.0011	O
KZS04433.1	-0.191836	0.0064	O
KZS03568.1	-0.99411	0.006	O
KZS03275.1	-0.135181	0.0003	O
KZS02591.1	-0.268757	0.0063	O
KZS01471.1	0.499221	0.0058	O
KZR96029.1	-0.821651	0	O
KZS22097.1	0.51738	0.0062	P
KZS22099.1	0.898981	0.0008	P
KZS21440.1	-0.385364	0.0091	P
KZS21441.1	-0.243593	0.0005	P
KZS21514.1	-0.525181	0.0061	P
KZS21704.1	-0.785875	0	P
KZS21124.1	-0.506768	0.0088	P
KZS21082.1	0.927186	0.009	P
KZS20753.1	0.0517356	0.0067	P
KZS20233.1	-0.753644	0.0083	P
KZS19731.1	-1.63088	0.0015	P
KZS19292.1	-0.180322	0.0098	P
KZS18458.1	-0.435884	0.0021	P
KZS18555.1	-0.391768	0.001	P
KZS18834.1	0	0.0099	P
KZS18032.1	-0.192836	0.0037	P
KZS18110.1	-0.0805628	0.005	P
KZS17144.1	0.476028	0.0022	P
KZS17336.1	-0.346108	0.0003	P
KZS16811.1	-0.46548	0	P
KZS16812.1	-0.408034	0.0004	P
KZS16324.1	-0.164471	0.0073	P
KZS15996.1	-0.425144	0.0095	P
KZS15717.1	-0.254472	0.0063	P
KZS14031.1	-0.0819994	0.0011	P
KZS14067.1	-0.885667	0.0001	P
KZS13399.1	-0.480461	0.0085	P
KZS12962.1	-0.366928	0.0016	P
KZS11907.1	-0.856265	0.0049	P
KZS11876.1	-0.159066	0.003	P
KZS11573.1	-0.506692	0.0097	P
KZS11437.1	-0.144267	0.0003	P
KZS11508.1	-0.249688	0.001	P
KZS10426.1	-0.736966	0	P
KZS09432.1	0.498298	0.0066	P
KZS09199.1	-0.254842	0.003	P
KZS08844.1	0.326963	0.0028	P
KZS08477.1	-0.516124	0.0009	P
KZS08495.1	-0.0479967	0.0058	P
KZS08153.1	-0.494264	0.0013	P
KZS07926.1	-0.0579832	0.0079	P
KZS07958.1	-0.0465191	0.0093	P
KZS07110.1	-0.167258	0.0051	P
KZS05999.1	-0.177183	0.0063	P
KZS06126.1	-0.185842	0.0032	P
KZS05543.1	-0.542477	0.0005	P
KZS05561.1	1.81533	0.0031	P
KZS04753.1	-0.422958	0.0003	P
KZS04626.1	-0.277597	0.0018	P
KZS04556.1	0.548255	0.0057	P
KZS04001.1	-0.269906	0.0014	P
KZS03589.1	-0.134542	0.0051	P
KZS03041.1	-0.379364	0.0011	P
KZS02253.1	-0.22358	0.0078	P
KZS01722.1	-0.125609	0.0042	P
KZS00847.1	-0.0878975	0.0024	P
KZS21354.1	-0.116776	0.0006	Q
KZS21785.1	-0.511752	0.0089	Q
KZS20137.1	-0.663951	0.0019	Q
KZS20142.1	-0.396325	0.0065	Q
KZS19045.1	-0.836501	0.0061	Q
KZS17828.1	-0.19787	0.0056	Q
KZS17910.1	-0.224191	0.0011	Q
KZS17945.1	-0.978573	0.0024	Q
KZS16674.1	-0.397817	0.0008	Q
KZS16226.1	0.347314	0.0006	Q
KZS15188.1	-0.0427496	0.0026	Q
KZS14758.1	0.716052	0.0046	Q
KZS13608.1	0.0587526	0.008	Q
KZS12286.1	-0.171318	0.0001	Q
KZS12473.1	-1.01612	0.005	Q
KZS09515.1	-0.116164	0.0095	Q
KZS07630.1	-0.357458	0	Q
KZS07637.1	0.349208	0.0056	Q
KZS07296.1	-0.335292	0	Q
KZS04919.1	-0.708002	0.0039	Q
KZS04807.1	0.16822	0.0039	Q
KZS04190.1	-0.685435	0.0056	Q
KZS04436.1	-0.110993	0.0023	Q
KZS03019.1	-0.657223	0.0003	Q
KZS03020.1	-0.544753	0.0019	Q
KZS02129.1	0.0886144	0.0025	Q
KZS21996.1	-0.370259	0.0048	R
KZS22057.1	-0.18937	0.0007	R
KZS21307.1	-0.831246	0.0001	R
KZS21477.1	0.533534	0.0069	R
KZS21692.1	-0.158626	0.0067	R
KZS21730.1	-0.476849	0.0058	R
KZS21732.1	-0.106145	0.0003	R
KZS21778.1	-1.0563	0.0003	R
KZS20978.1	-0.391496	0.0064	R
KZS21066.1	-0.184131	0.0032	R
KZS21085.1	-0.242758	0.0078	R
KZS20846.1	-0.163728	0.007	R
KZS20752.1	-0.347923	0.0016	R
KZS20787.1	-0.646348	0.0043	R
KZS20540.1	0.125095	0.0019	R
KZS20514.1	0.560307	0.0098	R
KZS20512.1	-0.140916	0.002	R
KZS20342.1	2	0	R
KZS20325.1	-0.428584	0.0003	R
KZS20200.1	-0.0641303	0.0091	R
KZS19779.1	-0.0959215	0	R
KZS19780.1	0.301322	0.0071	R
KZS19745.1	-1	0.0066	R
KZS19696.1	0.562181	0.0013	R
KZS19533.1	0.585783	0.0037	R
KZS19268.1	-0.0901015	0.0047	R
KZS19101.1	-0.298285	0	R
KZS19102.1	-0.146389	0.0055	R
KZS18926.1	-0.114819	0.009	R
KZS18932.1	-0.578469	0.0006	R
KZS18914.1	-0.380448	0.0078	R
KZS18427.1	-0.691291	0	R
KZS18569.1	0.352451	0.0065	R
KZS18810.1	-0.306661	0.0009	R
KZS18885.1	-0.918942	0.0013	R
KZS18334.1	-4.42146	0.0059	R
KZS18322.1	-0.460515	0	R
KZS18192.1	-0.161005	0.0029	R
KZS17880.1	-0.254124	0.0001	R
KZS18025.1	-1.08465	0.0067	R
KZS17738.1	-0.928447	0.0019	R
KZS17709.1	-0.28269	0.0004	R
KZS17523.1	-0.221057	0.0068	R
KZS17544.1	-0.13141	0.0096	R
KZS17636.1	-0.134121	0.0072	R
KZS17659.1	1.84599	0.0064	R
KZS17662.1	1.75105	0.0042	R
KZS17424.1	-0.0976547	0.0035	R
KZS17173.1	-0.337954	0.0023	R
KZS17272.1	-0.297224	0.0001	R
KZS16619.1	1.13642	0.01	R
KZS16627.1	0.602318	0.002	R
KZS16644.1	0.487768	0.0088	R
KZS16816.1	-0.222952	0.0063	R
KZS16545.1	0.468964	0.0022	R
KZS16474.1	-0.400816	0.008	R
KZS16415.1	0.809518	0.0056	R
KZS16377.1	-2.10614	0.0054	R
KZS16395.1	0.24319	0.0015	R
KZS16161.1	-0.249153	0.0054	R
KZS16092.1	0.0375896	0.0081	R
KZS15927.1	-0.184206	0.0094	R
KZS15973.1	-0.408548	0	R
KZS15908.1	-0.810021	0	R
KZS15906.1	-0.286821	0.0062	R
KZS15542.1	-0.278217	0.0039	R
KZS15559.1	-0.361203	0.0017	R
KZS15693.1	-0.370009	0.0022	R
KZS15353.1	-0.280108	0.0002	R
KZS15407.1	-0.758571	0.0039	R
KZS15422.1	-0.183275	0.0068	R
KZS15271.1	-0.0764812	0.0024	R
KZS14984.1	-0.120805	0.0081	R
KZS15119.1	-0.106316	0	R
KZS15120.1	-0.0935977	0.0001	R
KZS14469.1	-0.354375	0.0001	R
KZS14487.1	-0.106657	0.0004	R
KZS14525.1	-0.240267	0.0004	R
KZS14568.1	-0.623123	0.0079	R
KZS14577.1	-0.221246	0.0093	R
KZS14587.1	-0.266313	0.0002	R
KZS14786.1	-0.0615409	0.0018	R
KZS13899.1	0.824952	0.0001	R
KZS14041.1	0.09834	0.0037	R
KZS13851.1	-0.199958	0.0032	R
KZS13750.1	1.26407	0.0003	R
KZS13603.1	-0.209439	0.0016	R
KZS13569.1	-1.90719	0.0059	R
KZS13491.1	-0.315546	0.0004	R
KZS13473.1	-0.359328	0.0016	R
KZS13289.1	-0.386643	0.0064	R
KZS13207.1	-0.789321	0	R
KZS13253.1	-0.416015	0.0036	R
KZS13257.1	-0.176824	0.0065	R
KZS13110.1	0.127759	0.0085	R
KZS12804.1	-0.42984	0	R
KZS12866.1	-0.268014	0.001	R
KZS12410.1	0.374551	0.0021	R
KZS12411.1	1.34576	0.0077	R
KZS12447.1	-0.0215332	0.0031	R
KZS12501.1	0.781654	0.0044	R
KZS12520.1	-0.222392	0.0042	R
KZS12703.1	0.462712	0.0009	R
KZS12193.1	0.478932	0.0085	R
KZS12094.1	0.519595	0.0004	R
KZS12025.1	0.139549	0.0053	R
KZS11905.1	-0.614346	0.0091	R
KZS11775.1	-0.213896	0.0007	R
KZS11709.1	-0.0733732	0.0088	R
KZS11537.1	-0.394178	0.0005	R
KZS11562.1	-1.34395	0.0004	R
KZS11583.1	-0.280082	0.0033	R
KZS11091.1	-0.190016	0.0013	R
KZS11100.1	-1.13386	0.0017	R
KZS11202.1	-0.897553	0	R
KZS11213.1	-1.36257	0.0006	R
KZS11300.1	-0.31999	0.0082	R
KZS11490.1	-0.247037	0.0079	R
KZS11498.1	-0.713818	0.0023	R
KZS11501.1	0.0219083	0.0035	R
KZS11507.1	-0.468312	0.0076	R
KZS10780.1	-0.191299	0.0021	R
KZS10703.1	-0.660514	0.0075	R
KZS10640.1	-0.34609	0.0001	R
KZS10573.1	-0.591276	0.0015	R
KZS10576.1	-0.266557	0.0046	R
KZS10459.1	1.558	0.0003	R
KZS10081.1	-0.258525	0.0031	R
KZS09880.1	-0.641769	0.0013	R
KZS09871.1	-1.10487	0.0064	R
KZS09746.1	2.83289	0.0061	R
KZS09621.1	-0.0549607	0.0055	R
KZS09597.1	-0.35697	0.0056	R
KZS09586.1	-0.241008	0.0012	R
KZS09469.1	-0.207181	0.0042	R
KZS09348.1	-0.444421	0.0002	R
KZS09289.1	0.225465	0.0031	R
KZS09062.1	-0.515094	0.0043	R
KZS09101.1	-0.343806	0.0011	R
KZS08980.1	-0.277156	0.0023	R
KZS08907.1	-0.365099	0.0066	R
KZS08880.1	-1.18845	0.0002	R
KZS08600.1	-0.189802	0.001	R
KZS08610.1	0.609071	0.0049	R
KZS08801.1	0.405289	0.0018	R
KZS08436.1	0.530083	0.0059	R
KZS08217.1	-0.169506	0.0011	R
KZS08085.1	-1.14387	0.0087	R
KZS07853.1	0.400098	0.0088	R
KZS07745.1	0.539949	0.005	R
KZS07464.1	-0.296471	0	R
KZS07474.1	0.0705217	0.0068	R
KZS07553.1	0.0386327	0.0088	R
KZS07624.1	-0.0810261	0.0088	R
KZS07642.1	-0.638056	0.0018	R
KZS07445.1	-0.191015	0.0012	R
KZS07266.1	-0.215693	0.0073	R
KZS07093.1	-0.0546955	0.0022	R
KZS07124.1	-0.227806	0.0067	R
KZS06826.1	-0.158205	0.0091	R
KZS06844.1	0.378547	0	R
KZS06868.1	0.121777	0.0061	R
KZS06871.1	-0.906891	0.0027	R
KZS06872.1	1.3512	0	R
KZS06873.1	0.494549	0.0008	R
KZS06874.1	1.03738	0.0001	R
KZS06875.1	0.393933	0.0044	R
KZS06890.1	-0.691422	0.0007	R
KZS06995.1	-0.327927	0.0005	R
KZS07043.1	-0.0919646	0.0015	R
KZS06707.1	0.312068	0.0068	R
KZS06504.1	0.396605	0.0043	R
KZS06420.1	0.309205	0.0044	R
KZS06353.1	-0.916477	0.0009	R
KZS06339.1	-0.181665	0.0019	R
KZS06270.1	0.936527	0.0082	R
KZS06186.1	-0.232125	0.0013	R
KZS06025.1	-0.480633	0.0011	R
KZS05949.1	-0.237283	0	R
KZS05974.1	-0.503998	0.0018	R
KZS05826.1	0.419678	0.001	R
KZS05848.1	-0.664967	0.0077	R
KZS05897.1	0.0603726	0.0068	R
KZS05730.1	-0.31095	0	R
KZS05525.1	-0.395245	0.0002	R
KZS05484.1	-0.500865	0.0006	R
KZS05392.1	-0.855843	0.0026	R
KZS05413.1	-0.196925	0.0016	R
KZS05316.1	-0.212424	0.0001	R
KZS05103.1	-0.0913841	0	R
KZS05168.1	0.473796	0.0071	R
KZS05202.1	-1.05063	0.0015	R
KZS05044.1	-0.265348	0.0043	R
KZS04788.1	-0.280075	0.0013	R
KZS04287.1	0.373908	0.0007	R
KZS04353.1	1.99361	0.0053	R
KZS04404.1	-0.667573	0.0011	R
KZS04528.1	-0.931955	0.0023	R
KZS04548.1	-0.099096	0.0067	R
KZS04121.1	0.677552	0.0046	R
KZS04015.1	0.00537317	0.0093	R
KZS04026.1	-0.360176	0.0005	R
KZS04030.1	1.55142	0.01	R
KZS03720.1	-0.169225	0.0098	R
KZS03409.1	2.02191	0.003	R
KZS03209.1	-0.854506	0.007	R
KZS03232.1	0.749106	0.0007	R
KZS03055.1	-0.102428	0.0086	R
KZS03066.1	-0.257488	0.0024	R
KZS02909.1	-0.162939	0.0035	R
KZS02917.1	-0.56302	0.0006	R
KZS02955.1	0.258517	0.006	R
KZS02956.1	0.511507	0.0005	R
KZS02962.1	-0.835844	0.0025	R
KZS02988.1	-0.27684	0.0093	R
KZS02891.1	0.743392	0.0013	R
KZS02446.1	-0.0341438	0.0091	R
KZS02224.1	0.977259	0.0029	R
KZS01892.1	-0.375154	0.005	R
KZS01570.1	0.841135	0.0071	R
KZS01386.1	1.04052	0.0001	R
KZS00958.1	-0.147359	0.001	R
KZS00957.1	1.02637	0.0046	R
KZS00934.1	1.47691	0.0001	R
KZS00129.1	-0.516833	0.0085	R
KZR99743.1	0.873491	0.0009	R
KZR99705.1	1.65045	0.0004	R
KZR99550.1	-0.198948	0.0004	R
KZR99549.1	-0.466478	0	R
KZR99262.1	1.50058	0.0004	R
KZR99250.1	0.302605	0.0009	R
KZR99235.1	-1.94107	0.0036	R
KZR98781.1	0.667752	0.0059	R
KZR97987.1	0.860827	0.0001	R
KZR97733.1	-0.47635	0.0032	R
KZR96926.1	0.826668	0.0003	R
KZR96828.1	-1.2377	0.0064	R
KZS22027.1	-0.356144	0.0057	S
KZS21872.1	-0.0267951	0.0079	S
KZS21395.1	-0.242701	0.0057	S
KZS21422.1	-0.31087	0.0028	S
KZS21572.1	-0.275833	0.0019	S
KZS21615.1	-0.157767	0.0028	S
KZS21651.1	-0.60921	0.002	S
KZS21204.1	-0.264751	0.0051	S
KZS20949.1	0.277022	0.0089	S
KZS20779.1	-0.161093	0.0038	S
KZS20783.1	-0.285133	0.0007	S
KZS20504.1	-0.618486	0.0002	S
KZS20320.1	-1.5009	0.0063	S
KZS19999.1	-0.835841	0.0009	S
KZS20058.1	-0.24444	0.0013	S
KZS20073.1	-0.220632	0.0089	S
KZS19928.1	-0.285084	0.0049	S
KZS19908.1	-0.540568	0.0023	S
KZS19798.1	-0.416642	0.001	S
KZS19856.1	-1.25863	0.0041	S
KZS19648.1	-0.273834	0.0005	S
KZS19651.1	0.187119	0.004	S
KZS19675.1	0.466568	0.0041	S
KZS19692.1	0.580916	0.0007	S
KZS19548.1	-0.425561	0.0037	S
KZS19484.1	-0.125505	0.0045	S
KZS19254.1	-0.258124	0.0004	S
KZS19189.1	-0.210941	0	S
KZS19156.1	-0.220447	0.0007	S
KZS19070.1	0.27647	0.0081	S
KZS18980.1	-0.372599	0.0001	S
KZS18357.1	-0.13975	0.0065	S
KZS18368.1	-0.260016	0.0073	S
KZS18406.1	-0.251681	0.0036	S
KZS18418.1	-0.174041	0.0032	S
KZS18507.1	-0.739741	0.0034	S
KZS18510.1	-0.909925	0.008	S
KZS18545.1	0.228373	0.0061	S
KZS18646.1	-0.261568	0.0002	S
KZS18664.1	-1.24189	0.0066	S
KZS18669.1	-0.198207	0.0094	S
KZS18860.1	-0.706359	0.0062	S
KZS18321.1	-0.271853	0.0015	S
KZS18310.1	-0.209001	0.0015	S
KZS18199.1	-0.201634	0.0059	S
KZS17875.1	-0.339367	0.0011	S
KZS18031.1	-0.191574	0.0015	S
KZS18050.1	-0.0348179	0.0028	S
KZS18147.1	0.125907	0.001	S
KZS18148.1	0.692259	0	S
KZS17438.1	0.432849	0.0018	S
KZS17187.1	0.444984	0.0009	S
KZS17220.1	-0.494605	0.0014	S
KZS17088.1	-1.02008	0.0041	S
KZS17078.1	0.355901	0.0055	S
KZS17041.1	-1.02984	0.001	S
KZS16672.1	-0.320763	0.0028	S
KZS16697.1	0.329705	0.0096	S
KZS16776.1	-0.238069	0.0031	S
KZS16790.1	-0.293035	0.0002	S
KZS16819.1	-0.106371	0.0011	S
KZS16850.1	-0.128415	0.005	S
KZS16869.1	0.330677	0.0001	S
KZS16872.1	-0.153132	0.0012	S
KZS16955.1	-0.320802	0.0003	S
KZS16966.1	-0.0986642	0.0048	S
KZS16968.1	-0.654797	0.0024	S
KZS16305.1	-0.254339	0.0023	S
KZS16182.1	-0.051024	0.0027	S
KZS15924.1	-0.182116	0.0069	S
KZS15950.1	-0.330239	0.002	S
KZS15896.1	-0.603578	0.0011	S
KZS15876.1	-0.188393	0.003	S
KZS15484.1	-0.205946	0.007	S
KZS15558.1	-0.411176	0.0027	S
KZS15563.1	-0.245925	0.0005	S
KZS15579.1	-0.115941	0.0093	S
KZS15621.1	-0.299726	0.0016	S
KZS15646.1	-0.209942	0.0085	S
KZS15722.1	-0.19169	0.0046	S
KZS15371.1	-0.182546	0.0005	S
KZS15389.1	0.426397	0.0042	S
KZS15400.1	-0.265411	0.0024	S
KZS15419.1	2.13963	0.0016	S
KZS15320.1	-0.31417	0.0031	S
KZS15179.1	-0.0995799	0.0095	S
KZS15190.1	-0.418953	0.0008	S
KZS15195.1	-0.642026	0.0004	S
KZS15232.1	-0.261201	0.0002	S
KZS15258.1	-0.0421376	0.0003	S
KZS15268.1	-0.239632	0.01	S
KZS14963.1	-0.458365	0.0015	S
KZS14438.1	-0.240722	0.0064	S
KZS14460.1	-0.257692	0.0092	S
KZS14500.1	-0.206451	0.0008	S
KZS14610.1	-0.336343	0.0002	S
KZS14628.1	-0.507748	0.0002	S
KZS14657.1	-0.396245	0.0009	S
KZS14671.1	-0.37169	0.0002	S
KZS14801.1	-0.315923	0.0002	S
KZS13969.1	-0.21608	0.003	S
KZS14045.1	-0.350363	0.0097	S
KZS14113.1	-0.109771	0.0011	S
KZS14128.1	-0.242591	0	S
KZS14146.1	-0.293394	0.0023	S
KZS14157.1	-0.122336	0.001	S
KZS13837.1	-0.209332	0.0026	S
KZS13855.1	-0.495228	0.0002	S
KZS13857.1	-0.462734	0.0001	S
KZS13822.1	-0.215204	0.0085	S
KZS13667.1	-0.213724	0.006	S
KZS13676.1	-0.581402	0.0001	S
KZS13735.1	0.441029	0.0022	S
KZS13797.1	-0.230484	0.0071	S
KZS13444.1	-0.172722	0.0039	S
KZS13468.1	-0.234796	0.0001	S
KZS13379.1	-0.387023	0.0053	S
KZS13244.1	-0.408581	0.0056	S
KZS13248.1	-0.0378966	0.0041	S
KZS12906.1	0.474829	0.0013	S
KZS12922.1	-0.248877	0.0002	S
KZS12968.1	0	0.0046	S
KZS12424.1	-0.527629	0.002	S
KZS12477.1	-0.203728	0.0025	S
KZS12536.1	0.84739	0.0091	S
KZS12652.1	-0.222957	0.0029	S
KZS12684.1	-0.46914	0	S
KZS12730.1	-0.185675	0.0056	S
KZS12176.1	-0.218189	0.0008	S
KZS12115.1	-0.281058	0.0044	S
KZS11975.1	0.944416	0.0046	S
KZS11904.1	-0.264443	0.0004	S
KZS11856.1	-0.648012	0.0028	S
KZS11094.1	0.216332	0.0076	S
KZS11161.1	-0.235216	0.0076	S
KZS11272.1	-0.642237	0.0001	S
KZS11336.1	-0.534541	0	S
KZS11367.1	0.805303	0.0033	S
KZS10946.1	-0.395846	0.008	S
KZS10555.1	0.364019	0.0037	S
KZS10518.1	-0.130324	0.0002	S
KZS10484.1	-0.176912	0.0047	S
KZS10425.1	-0.559084	0.0001	S
KZS10407.1	0.150637	0.0044	S
KZS10149.1	-0.214577	0.0023	S
KZS10100.1	-5.42146	0.0029	S
KZS10049.1	-0.530036	0.0095	S
KZS09968.1	-0.360438	0.0085	S
KZS09870.1	-0.0587583	0.0073	S
KZS09784.1	-0.447695	0.0098	S
KZS09446.1	-0.0446555	0.0034	S
KZS09447.1	-0.403431	0.0015	S
KZS09365.1	-0.262061	0.0031	S
KZS09205.1	-0.189296	0.0067	S
KZS09025.1	-0.830646	0.0091	S
KZS08904.1	0.888621	0.0057	S
KZS08538.1	0.964928	0.0003	S
KZS08322.1	-0.427235	0.0045	S
KZS08332.1	0.296132	0.0061	S
KZS08049.1	-0.130088	0.0014	S
KZS07816.1	-0.992051	0.0046	S
KZS07934.1	0.57342	0.0098	S
KZS07728.1	-0.612903	0.003	S
KZS07701.1	-0.198522	0.0012	S
KZS07461.1	-0.0746892	0.0012	S
KZS07513.1	0.932239	0.0054	S
KZS07639.1	-0.226044	0.0011	S
KZS07655.1	-0.234156	0.0003	S
KZS07238.1	-0.110795	0.0089	S
KZS07080.1	-0.68966	0.0005	S
KZS07086.1	-0.307109	0.0045	S
KZS06823.1	-0.25424	0.0009	S
KZS06850.1	-0.098836	0.0045	S
KZS06924.1	-0.0286895	0.0092	S
KZS06958.1	0.0425395	0.0093	S
KZS07055.1	-0.153685	0.0024	S
KZS06723.1	-0.183854	0.0026	S
KZS06623.1	-5.05889	0.0031	S
KZS06505.1	-0.121896	0.0006	S
KZS06302.1	-0.317267	0.0058	S
KZS06320.1	-0.178302	0.0057	S
KZS06333.1	-0.127949	0.0025	S
KZS06181.1	-0.335536	0.0001	S
KZS06008.1	-0.0609544	0.009	S
KZS06046.1	-0.180033	0.0003	S
KZS05824.1	-0.0769192	0.0029	S
KZS05828.1	-0.0838189	0.0002	S
KZS05891.1	0.00171673	0.0011	S
KZS05741.1	-0.176135	0.0059	S
KZS05556.1	3.2e-16	0.0019	S
KZS05559.1	0.291501	0.0091	S
KZS05405.1	-0.172593	0.0006	S
KZS05420.1	-0.128317	0.0015	S
KZS05328.1	-0.193654	0.0018	S
KZS05304.1	0.50772	0.0095	S
KZS05258.1	-0.246461	0.0094	S
KZS05156.1	-0.293856	0.0069	S
KZS05030.1	-0.208587	0.0029	S
KZS04666.1	-0.0888407	0.0098	S
KZS04707.1	-0.0577544	0.0013	S
KZS04641.1	-0.271673	0.0014	S
KZS04610.1	-0.0671142	0.0077	S
KZS04234.1	-0.0110344	0.0067	S
KZS04453.1	0.285489	0.0043	S
KZS04456.1	-0.39975	0.0047	S
KZS04541.1	0.712513	0.0098	S
KZS04559.1	-0.0232573	0.0012	S
KZS04560.1	-0.681347	0.0015	S
KZS04134.1	-0.294411	0	S
KZS04107.1	1.334	0.0073	S
KZS04067.1	-0.585211	0.0001	S
KZS04068.1	-0.121093	0.006	S
KZS03846.1	1.78483	0.0008	S
KZS03728.1	-0.563861	0.0015	S
KZS03474.1	-0.385364	0	S
KZS03444.1	-0.117906	0.0014	S
KZS03134.1	0.624491	0.0005	S
KZS03087.1	-0.188669	0.0009	S
KZS02684.1	0.712134	0.007	S
KZS02578.1	-0.48121	0.0053	S
KZS01477.1	1.01001	0.0075	S
KZS01184.1	1.16281	0.0062	S
KZR99871.1	0.0427574	0.0095	S
KZR99451.1	-1.22092	0.0033	S
KZR99147.1	-1.02679	0.007	S
KZR98160.1	-1.33262	0.0001	S
KZR96804.1	-0.936503	0.0026	S
KZR95506.1	1	0.0095	S
KZS22034.1	-0.222768	0.0005	T
KZS21895.1	-0.119157	0.0021	T
KZS21964.1	-0.0971394	0.0035	T
KZS21408.1	-0.584001	0	T
KZS21495.1	-0.613675	0	T
KZS21509.1	0.178128	0.0093	T
KZS21657.1	-0.51231	0.0006	T
KZS21781.1	-1.08406	0.0001	T
KZS21797.1	-0.10164	0	T
KZS21800.1	-0.088379	0.0083	T
KZS21210.1	-0.334855	0	T
KZS20919.1	-0.232245	0.0067	T
KZS20990.1	0.402514	0.0074	T
KZS21042.1	-0.118679	0.0047	T
KZS21096.1	-0.447104	0.0062	T
KZS20885.1	-0.0164875	0.0078	T
KZS20721.1	-0.0689077	0.0048	T
KZS20731.1	1.02162	0.0078	T
KZS20735.1	0.573278	0.0027	T
KZS20548.1	-0.149532	0.0068	T
KZS20447.1	-0.337302	0.0001	T
KZS20472.1	-0.812837	0.0004	T
KZS20484.1	-0.460111	0.0023	T
KZS20187.1	-0.0954286	0.0023	T
KZS20223.1	0.490732	0.0027	T
KZS19964.1	0.819428	0.008	T
KZS19776.1	-0.104796	0.0036	T
KZS19899.1	-0.453857	0.0017	T
KZS19673.1	-0.182125	0	T
KZS19618.1	-0.459432	0.0052	T
KZS19478.1	-0.749052	0.0043	T
KZS19279.1	0.247696	0.0035	T
KZS19320.1	-0.0344609	0.0049	T
KZS19404.1	-0.199198	0.0058	T
KZS19155.1	-0.610958	0.0081	T
KZS19172.1	-1.10295	0.01	T
KZS18983.1	-0.267745	0.0016	T
KZS18961.1	-0.231273	0.008	T
KZS18727.1	-0.358557	0.0005	T
KZS18018.1	-0.346122	0.0002	T
KZS18046.1	-0.0472413	0.0026	T
KZS18075.1	0.0059006	0.0036	T
KZS18098.1	-0.175512	0.0028	T
KZS17488.1	-0.228672	0.0008	T
KZS17590.1	-0.173215	0.0037	T
KZS17652.1	-0.131651	0.0004	T
KZS17146.1	0.705591	0.0022	T
KZS17294.1	-0.527591	0.0009	T
KZS16649.1	-0.316004	0	T
KZS16682.1	-0.0086994	0.0003	T
KZS16780.1	-0.396339	0.0017	T
KZS16847.1	-0.82497	0.0006	T
KZS16891.1	0.546215	0.0007	T
KZS16980.1	-0.0688126	0.0027	T
KZS16473.1	-0.0493858	0.007	T
KZS16221.1	-0.117882	0	T
KZS16131.1	2.19745	0.0079	T
KZS16056.1	-0.114286	0.0025	T
KZS15910.1	-0.266021	0.0048	T
KZS15987.1	-0.105441	0.0003	T
KZS15822.1	0.796863	0.0034	T
KZS15479.1	-0.152107	0.0091	T
KZS15606.1	0.207656	0.0004	T
KZS15719.1	-0.0644887	0.0013	T
KZS15758.1	-0.378871	0.0082	T
KZS15414.1	-0.0144632	0.0013	T
KZS15274.1	-0.240606	0.0098	T
KZS14960.1	-0.0972541	0.003	T
KZS14979.1	-0.13324	0.0066	T
KZS15092.1	-0.173943	0.0003	T
KZS14872.1	-0.135938	0.0094	T
KZS14435.1	-0.299243	0.0014	T
KZS14586.1	-0.252408	0.0005	T
KZS14599.1	0.280677	0.0064	T
KZS14626.1	-0.412893	0.0003	T
KZS14683.1	-0.172181	0.0041	T
KZS14715.1	-0.119539	0.0041	T
KZS14821.1	0.234428	0.01	T
KZS14835.1	-0.165055	0.0024	T
KZS14332.1	-0.653579	0.0064	T
KZS14378.1	-0.181555	0.0051	T
KZS13903.1	-0.277561	0.0003	T
KZS13925.1	-0.251301	0.0012	T
KZS13947.1	-0.763034	0.0036	T
KZS14019.1	-0.109928	0.0003	T
KZS14125.1	-0.17078	0.0046	T
KZS14178.1	-0.169439	0.0009	T
KZS13844.1	-0.266075	0.0086	T
KZS13638.1	-0.195959	0.0002	T
KZS13748.1	1.12288	0.0061	T
KZS13798.1	-0.16313	0.0021	T
KZS13555.1	-0.480827	0.0015	T
KZS13531.1	-0.392062	0.0012	T
KZS13423.1	-0.720426	0.0033	T
KZS13461.1	-0.201289	0.0004	T
KZS13465.1	1.48547	0.0065	T
KZS13408.1	0.272715	0.0076	T
KZS13389.1	-0.226771	0.0032	T
KZS13180.1	-2.35382	0.0071	T
KZS13255.1	-0.228837	0	T
KZS12790.1	-0.0751692	0.0051	T
KZS12826.1	-0.313768	0	T
KZS12860.1	-0.230652	0.0004	T
KZS12887.1	-0.794552	0	T
KZS12898.1	-0.22035	0.0011	T
KZS12921.1	-0.205019	0.0043	T
KZS12923.1	-0.081747	0.0078	T
KZS12941.1	-0.369507	0.0056	T
KZS12983.1	-0.936497	0.0019	T
KZS12440.1	-0.167328	0.0016	T
KZS12716.1	-0.138849	0.0008	T
KZS12022.1	0.606084	0.0004	T
KZS11760.1	-0.0822137	0.0087	T
KZS11766.1	-0.392799	0.0002	T
KZS11789.1	-0.260343	0.0061	T
KZS11728.1	-0.00652593	0.0027	T
KZS11599.1	-0.234184	0.0073	T
KZS11195.1	-0.447952	0.0078	T
KZS11357.1	-0.0926662	0	T
KZS11017.1	-0.282737	0.0021	T
KZS10778.1	-0.152633	0.0033	T
KZS10665.1	0.423344	0	T
KZS10602.1	-0.217286	0.0061	T
KZS10621.1	-1.21273	0.0015	T
KZS10627.1	-0.188267	0.0071	T
KZS10483.1	-0.611088	0.0036	T
KZS10364.1	-0.156322	0.0094	T
KZS10290.1	-0.105882	0.0023	T
KZS10162.1	-0.38935	0.0001	T
KZS10163.1	-0.455679	0.0001	T
KZS10165.1	-1.18195	0	T
KZS10168.1	-0.281163	0.0002	T
KZS10067.1	-0.174262	0.0001	T
KZS10006.1	-0.268142	0.0045	T
KZS09423.1	-0.417688	0	T
KZS09454.1	-0.104036	0.0042	T
KZS09315.1	-0.16515	0.0091	T
KZS09107.1	-0.138054	0.0025	T
KZS08821.1	-0.161238	0.0026	T
KZS08497.1	-0.217224	0.0009	T
KZS08558.1	-0.401941	0.0033	T
KZS08649.1	-0.302674	0.0007	T
KZS08244.1	0.611435	0.0038	T
KZS08163.1	1.47393	0.001	T
KZS08069.1	-0.332602	0.0008	T
KZS07806.1	-0.331926	0.0044	T
KZS07869.1	-0.148948	0.0047	T
KZS07906.1	-0.413068	0.0001	T
KZS07937.1	-0.346524	0	T
KZS07994.1	0.492035	0	T
KZS07369.1	-0.621584	0.0004	T
KZS07148.1	-0.233976	0.0001	T
KZS06849.1	-0.113371	0.0076	T
KZS06853.1	-0.68147	0.0032	T
KZS06668.1	0.638183	0.0013	T
KZS06548.1	-0.148178	0.0074	T
KZS06024.1	-0.42747	0.0027	T
KZS06096.1	1.10424	0.0022	T
KZS05944.1	-0.0804423	0.0044	T
KZS05829.1	-0.487993	0.0002	T
KZS05868.1	-0.376212	0.0097	T
KZS05717.1	-0.703925	0.0004	T
KZS05719.1	-0.187465	0.0024	T
KZS05740.1	0.476417	0.0079	T
KZS05697.1	-0.610908	0.0037	T
KZS05223.1	-0.463768	0.0007	T
KZS05128.1	-0.120489	0.0018	T
KZS05134.1	-0.0379678	0.0018	T
KZS05135.1	-0.835255	0.0006	T
KZS05019.1	-0.291618	0.0002	T
KZS04876.1	-0.375056	0.0001	T
KZS04883.1	-0.634611	0.0074	T
KZS04671.1	0.0266728	0.0064	T
KZS04704.1	-0.417955	0.0021	T
KZS04635.1	-0.605344	0.0027	T
KZS04237.1	-0.18982	0.003	T
KZS04298.1	-0.145499	0.0008	T
KZS04398.1	-0.375182	0.0054	T
KZS04426.1	0.0181649	0.0096	T
KZS03997.1	-0.881641	0.0047	T
KZS03768.1	-0.173733	0.0061	T
KZS03701.1	-0.308122	0.0007	T
KZS03483.1	-0.119936	0.0078	T
KZS03534.1	-0.442005	0	T
KZS03546.1	-0.279645	0.0024	T
KZS03050.1	-0.0777477	0.0002	T
KZS02922.1	-0.254046	0	T
KZS03018.1	-0.736966	0.0002	T
KZS02864.1	-0.0920182	0.0041	T
KZS02573.1	0.703523	0.0013	T
KZS02346.1	-0.272242	0.0052	T
KZS01125.1	-0.178532	0.0056	T
KZS20563.1	-0.156338	0.0012	U
KZS19190.1	-0.15763	0.0069	U
KZS18867.1	-0.172292	0.0078	U
KZS17132.1	-0.309964	0.0098	U
KZS16139.1	-0.35493	0.0093	U
KZS15503.1	-0.149053	0	U
KZS15716.1	-0.00431955	0.0087	U
KZS15280.1	-0.283083	0.0078	U
KZS14831.1	-0.199273	0.0082	U
KZS14347.1	-0.207317	0.0023	U
KZS13821.1	-0.010106	0.0002	U
KZS13030.1	-0.794871	0.0002	U
KZS12219.1	0.208367	0.0013	U
KZS12358.1	-0.181821	0.0099	U
KZS11991.1	-0.156398	0.0048	U
KZS11733.1	0.418447	0.0075	U
KZS11615.1	-0.390992	0.0022	U
KZS11417.1	0.00680724	0.0026	U
KZS11421.1	-0.221257	0.0001	U
KZS10855.1	-0.314463	0.0062	U
KZS10430.1	-0.260966	0.0016	U
KZS10155.1	0.327114	0.0001	U
KZS07834.1	-0.290553	0.0004	U
KZS06726.1	-0.217924	0.0001	U
KZS06027.1	-0.175921	0.0017	U
KZS05199.1	0.366947	0.0043	U
KZS04751.1	0.339822	0.0047	U
KZS04263.1	-0.0763012	0.0098	U
KZS03859.1	-0.223677	0.002	U
KZS03735.1	-0.278684	0	U
KZS03054.1	-0.190489	0.0023	U
KZR99463.1	-0.0856398	0.0056	U
KZR97017.1	-0.226699	0.0067	U
KZS18714.1	0.370457	0.0064	V
KZS18226.1	-0.700254	0.009	V
KZS18237.1	0.453681	0.0037	V
KZS17223.1	-0.0184277	0.0082	V
KZS09277.1	-0.0389791	0.0099	V
KZS04414.1	-0.54442	0.0048	V
KZS21505.1	-0.0727043	0.0042	W
KZS20495.1	-0.720182	0.0009	W
KZS20319.1	-0.135767	0.0047	W
KZS19554.1	-0.457798	0.0003	W
KZS19555.1	-0.825634	0.01	W
KZS17417.1	1.15603	0.0001	W
KZS16365.1	-0.276695	0.0008	W
KZS14742.1	-0.464281	0.0048	W
KZS12970.1	-0.0995357	0.0098	W
KZS12137.1	0.16665	0.0063	W
KZS11398.1	-0.445502	0.0012	W
KZS11517.1	0.453368	0.0046	W
KZS10570.1	-0.233803	0.0046	W
KZS08819.1	-1.28582	0.0045	W
KZS07992.1	0.438304	0.0028	W
KZS07623.1	-0.296336	0.0029	W
KZS06951.1	-3.58496	0.0039	W
KZS05104.1	0.507976	0.004	W
KZS05095.1	-0.775434	0.001	W
KZS04537.1	-0.267192	0.0057	W
KZS22022.1	-0.427451	0.0025	X
KZS21873.1	-0.69278	0.0042	X
KZS21950.1	1.31046	0.0001	X
KZS21333.1	-0.601384	0.0032	X
KZS21396.1	-0.108524	0.0055	X
KZS21442.1	-0.347923	0.004	X
KZS21774.1	-0.0860477	0.001	X
KZS21777.1	-0.858528	0.0072	X
KZS20923.1	0.316449	0.0083	X
KZS20979.1	-0.292936	0.0001	X
KZS21026.1	0.807355	0.007	X
KZS21077.1	0.584061	0.0015	X
KZS20852.1	-0.134339	0.0018	X
KZS20791.1	-0.242594	0.0093	X
KZS20599.1	-0.646501	0.0016	X
KZS20280.1	-0.644973	0.0001	X
KZS20300.1	-1.64534	0.0002	X
KZS20161.1	0.864811	0.006	X
KZS20172.1	-0.444184	0.007	X
KZS20121.1	-0.505235	0.0019	X
KZS20031.1	0.46149	0.0078	X
KZS20032.1	0.210992	0.0012	X
KZS19967.1	-0.38043	0.0022	X
KZS19956.1	3.52838	0.0051	X
KZS19882.1	0.424114	0.0063	X
KZS19900.1	-0.0425168	0.0043	X
KZS19588.1	-0.274379	0.0011	X
KZS19532.1	-0.659873	0	X
KZS19291.1	-0.201696	0.0007	X
KZS19308.1	-0.334995	0.0094	X
KZS19326.1	-0.0215723	0.0087	X
KZS19358.1	0.523785	0.0025	X
KZS19432.1	-0.641879	0.0084	X
KZS19207.1	-0.404507	0.0024	X
KZS19161.1	-0.816633	0.0048	X
KZS19088.1	2.0466	0.0041	X
KZS19120.1	-0.961744	0.0003	X
KZS19121.1	-1.12667	0.0067	X
KZS18396.1	-0.161963	0.0033	X
KZS18417.1	0.334919	0.009	X
KZS18573.1	-0.911869	0.0003	X
KZS18640.1	0.629857	0.0097	X
KZS18641.1	-0.159889	0	X
KZS18643.1	-0.0174171	0.0013	X
KZS18672.1	-1.44057	0.0033	X
KZS18678.1	-2.15094	0.0068	X
KZS18799.1	-0.362991	0.0032	X
KZS18330.1	-0.204337	0.0053	X
KZS18298.1	-0.238494	0.0011	X
KZS17802.1	0.944698	0.0027	X
KZS17916.1	-0.342116	0	X
KZS17957.1	-0.431716	0.001	X
KZS17993.1	3.06183	0.0056	X
KZS17994.1	2.3356	0.0012	X
KZS18056.1	1.96253	0.0071	X
KZS17559.1	-0.662747	0.0006	X
KZS17622.1	-0.183751	0.0091	X
KZS17690.1	-0.701607	0.0015	X
KZS17102.1	-1.02409	0.0002	X
KZS17199.1	-0.342976	0.0017	X
KZS17221.1	-0.0415193	0.0074	X
KZS16598.1	1.47883	0.0018	X
KZS16605.1	-1.41803	0.0014	X
KZS16636.1	1.28936	0.0055	X
KZS16648.1	-0.436971	0.0004	X
KZS16650.1	-0.133205	0.0007	X
KZS16676.1	0.377771	0.0081	X
KZS16696.1	1.04722	0.0019	X
KZS16700.1	-4.05889	0.0043	X
KZS16701.1	-0.513817	0.0014	X
KZS16726.1	0	0.0031	X
KZS16734.1	-1.21412	0.0056	X
KZS16736.1	0.539366	0.0084	X
KZS16739.1	-0.115477	0.0015	X
KZS16748.1	-0.217843	0.0008	X
KZS16783.1	-0.17897	0.0083	X
KZS16788.1	-0.362099	0	X
KZS16853.1	-0.673772	0.004	X
KZS16854.1	-0.188784	0	X
KZS16864.1	0.0774788	0.0032	X
KZS16970.1	-0.200414	0.0075	X
KZS17015.1	-0.0597062	0.004	X
KZS16347.1	-0.493675	0.0007	X
KZS16404.1	-0.19172	0.005	X
KZS16215.1	-0.252465	0.0005	X
KZS16217.1	-0.345967	0	X
KZS16072.1	-1.00401	0.0008	X
KZS16073.1	-0.358845	0.0013	X
KZS16095.1	0.108867	0.0018	X
KZS16126.1	1.49373	0.0005	X
KZS15925.1	-0.103239	0.0062	X
KZS15937.1	-0.14098	0.0082	X
KZS15948.1	-0.309459	0.0049	X
KZS15976.1	-0.528514	0.0047	X
KZS15907.1	-0.598637	0.0051	X
KZS15815.1	-0.568043	0.0022	X
KZS15459.1	-1.05889	0.003	X
KZS15522.1	-0.3499	0.0018	X
KZS15626.1	0.239237	0.0061	X
KZS15695.1	0.449841	0.0052	X
KZS15306.1	-0.399407	0.0085	X
KZS14897.1	0.248679	0.0055	X
KZS14989.1	-0.331495	0.0008	X
KZS15016.1	1.18982	0	X
KZS15048.1	0.107547	0.0086	X
KZS14425.1	-0.320263	0.006	X
KZS14468.1	-0.978913	0.0004	X
KZS14661.1	-0.992101	0.0034	X
KZS14717.1	-0.35888	0.0044	X
KZS14776.1	-1.20723	0.0014	X
KZS14851.1	0.0437778	0.0056	X
KZS14227.1	0.706971	0.0046	X
KZS14239.1	-0.633334	0.0077	X
KZS13928.1	-0.190955	0.0077	X
KZS14088.1	2.69349	0.0045	X
KZS14160.1	-0.682762	0.0006	X
KZS13847.1	-0.102689	0.0051	X
KZS13662.1	1.90632	0.0015	X
KZS13673.1	-1.82134	0.0014	X
KZS13674.1	-2.2867	0.0018	X
KZS13749.1	0.954803	0.0001	X
KZS13590.1	-0.191481	0.0063	X
KZS13575.1	-0.527744	0	X
KZS13448.1	0.462786	0.0021	X
KZS13464.1	0.595098	0.0091	X
KZS13397.1	-0.576992	0.0028	X
KZS13337.1	-0.584963	0.0021	X
KZS13308.1	-1.36624	0.0001	X
KZS13185.1	-0.712198	0.0026	X
KZS13283.1	-0.157354	0.0096	X
KZS13167.1	-0.540015	0.0003	X
KZS12784.1	0.0472709	0.0012	X
KZS12798.1	0.958902	0.0087	X
KZS12802.1	-0.430413	0.0023	X
KZS12837.1	0.81547	0.0095	X
KZS12838.1	0.6583	0.0075	X
KZS12849.1	-0.312353	0.0033	X
KZS12852.1	-0.233682	0.003	X
KZS12855.1	0.412165	0.0007	X
KZS12856.1	-0.238529	0.0015	X
KZS12857.1	-0.307708	0.0003	X
KZS12908.1	-0.770456	0.0075	X
KZS12948.1	-0.5216	0.0055	X
KZS12960.1	-0.359282	0.0061	X
KZS12760.1	-0.25423	0.0012	X
KZS12392.1	0.748461	0.0069	X
KZS12393.1	-0.147677	0.0064	X
KZS12502.1	-0.232829	0.0022	X
KZS12637.1	0.234206	0.0073	X
KZS12754.1	-1.05679	0.0007	X
KZS12165.1	-0.485427	0.0045	X
KZS12036.1	-1.13318	0.0083	X
KZS12064.1	-1.03653	0.0042	X
KZS11950.1	-0.182024	0.0037	X
KZS11901.1	-1.01338	0.0021	X
KZS11890.1	-0.075883	0.0033	X
KZS11845.1	1.70179	0.01	X
KZS11830.1	-0.512586	0.0007	X
KZS11827.1	0.53555	0.0055	X
KZS11822.1	-0.106259	0.0039	X
KZS11810.1	-0.0827275	0.0015	X
KZS11631.1	-0.115786	0.0019	X
KZS11157.1	-0.495527	0.005	X
KZS11158.1	-0.912537	0.0085	X
KZS11170.1	1.75246	0.0077	X
KZS11187.1	-0.778698	0.0087	X
KZS11320.1	0.67719	0.0001	X
KZS11425.1	1.76939	0.0087	X
KZS11509.1	-0.150118	0.0008	X
KZS11519.1	-1.04138	0.0008	X
KZS11526.1	0.34189	0.0054	X
KZS11527.1	0.150231	0.0043	X
KZS11008.1	-0.417584	0.0081	X
KZS10980.1	-0.614569	0.0019	X
KZS10962.1	2.69408	0	X
KZS10874.1	0.566399	0.0046	X
KZS10936.1	-0.51694	0.0083	X
KZS10822.1	-0.794058	0.0013	X
KZS10809.1	-0.29956	0.0052	X
KZS10797.1	-0.17692	0.0014	X
KZS10756.1	0.789694	0.0012	X
KZS10746.1	-1.47393	0.0046	X
KZS10726.1	-3.15056	0.0099	X
KZS10654.1	0.608517	0.0033	X
KZS10615.1	-1.2277	0.0011	X
KZS10635.1	0.812054	0.0004	X
KZS10557.1	-0.188785	0.0051	X
KZS10443.1	1.88897	0.0061	X
KZS10164.1	-0.148963	0.0003	X
KZS10083.1	-2.85042	0.0098	X
KZS09799.1	-0.0553784	0.0099	X
KZS09676.1	-0.249686	0.0037	X
KZS09662.1	1.13124	0.0003	X
KZS09491.1	-0.57586	0.0099	X
KZS09519.1	0.0610294	0.0006	X
KZS09417.1	-0.560715	0.0008	X
KZS09345.1	-0.725561	0.0006	X
KZS09405.1	-0.166731	0.0001	X
KZS08947.1	-1.32083	0.0002	X
KZS08492.1	-0.652077	0.0056	X
KZS08502.1	-0.142604	0.004	X
KZS08523.1	0.89812	0.0062	X
KZS08524.1	1.14694	0.0001	X
KZS08539.1	0.178168	0.0018	X
KZS08601.1	-0.0823939	0.0046	X
KZS08615.1	-0.183805	0.0025	X
KZS08774.1	-0.499915	0.0041	X
KZS08343.1	-0.468448	0.001	X
KZS08377.1	-0.160034	0.001	X
KZS08214.1	0.103659	0.0025	X
KZS08052.1	-1.3122	0.0017	X
KZS08055.1	-0.412647	0.0053	X
KZS07826.1	-1.3278	0.0058	X
KZS07842.1	1.078	0.0066	X
KZS07879.1	-0.216362	0.0072	X
KZS07962.1	-0.182435	0.0014	X
KZS07984.1	-0.799996	0.0014	X
KZS07789.1	1	0.0058	X
KZS07751.1	0.169925	0.0049	X
KZS07502.1	-0.300377	0.0015	X
KZS07515.1	-0.230374	0.0009	X
KZS07562.1	-0.249259	0.0042	X
KZS07397.1	0.375039	0.0068	X
KZS07317.1	-5.22882	0.005	X
KZS07292.1	-0.050472	0.0082	X
KZS07126.1	-0.960333	0.001	X
KZS06815.1	-0.283568	0.0001	X
KZS06824.1	-0.645604	0.0015	X
KZS06825.1	-0.293855	0.001	X
KZS06860.1	-0.182203	0.0007	X
KZS06893.1	0.671845	0.002	X
KZS06941.1	1.31344	0.0004	X
KZS06993.1	-0.287802	0.0061	X
KZS06690.1	-0.0742115	0.0042	X
KZS06072.1	-0.220873	0.0076	X
KZS06074.1	-0.186126	0.0072	X
KZS06075.1	-0.499419	0.0089	X
KZS06076.1	-0.26963	0.0057	X
KZS06088.1	-0.654972	0.0081	X
KZS06104.1	-0.707454	0.0012	X
KZS05859.1	0.712796	0.0015	X
KZS05915.1	1.4814	0.0014	X
KZS05920.1	-0.143397	0.0001	X
KZS05778.1	-0.133422	0.0077	X
KZS05726.1	-0.248095	0.0079	X
KZS05751.1	-0.738975	0.0025	X
KZS05658.1	-1.30996	0.0084	X
KZS05406.1	-0.259455	0.0014	X
KZS05153.1	-0.522421	0.0063	X
KZS04938.1	-0.0280689	0.0013	X
KZS04963.1	-0.144448	0.0054	X
KZS04970.1	0.685685	0.0083	X
KZS05010.1	-1.00888	0.0016	X
KZS04694.1	-0.407604	0.0044	X
KZS04631.1	-0.309497	0.0065	X
KZS04275.1	-1.71989	0.0057	X
KZS04347.1	-0.850519	0.0058	X
KZS04386.1	-0.357261	0.003	X
KZS04401.1	1.32452	0.0065	X
KZS04429.1	-0.272216	0.0035	X
KZS04455.1	-0.338825	0.0023	X
KZS04498.1	-0.75613	0.0013	X
KZS04543.1	-0.140426	0.0083	X
KZS04567.1	1.1499	0.0096	X
KZS04020.1	-0.905759	0.0031	X
KZS04040.1	-0.556375	0.009	X
KZS03963.1	-0.405884	0.0001	X
KZS03902.1	-0.935294	0.0084	X
KZS03864.1	-0.238992	0.0002	X
KZS03670.1	1.02129	0.0062	X
KZS03553.1	-0.959358	0.0046	X
KZS03560.1	-0.194647	0.0044	X
KZS03565.1	-1.01946	0.001	X
KZS03421.1	-0.636862	0.0044	X
KZS03428.1	-0.141115	0.0006	X
KZS03434.1	0.169473	0.006	X
KZS03379.1	-1.12553	0.006	X
KZS03207.1	-0.513509	0.0002	X
KZS03211.1	1.11784	0.0037	X
KZS03265.1	-1.36693	0.0001	X
KZS03272.1	-0.218835	0.0069	X
KZS02941.1	0.120924	0.0008	X
KZS02840.1	0	0.0089	X
KZS02802.1	1.334	0.0046	X
KZS02612.1	1.50185	0.0088	X
KZS02599.1	-0.432736	0.0018	X
KZS02503.1	0.914531	0.0004	X
KZS02297.1	0.617394	0.01	X
KZS02127.1	-0.590342	0.0013	X
KZS02070.1	-0.692305	0.0011	X
KZS01948.1	-1.30117	0.0025	X
KZS01884.1	-0.515708	0.0001	X
KZS01846.1	1.63826	0.002	X
KZS01795.1	-0.157231	0.0017	X
KZS01751.1	-0.490672	0.0053	X
KZS01483.1	-0.643856	0.0019	X
KZS01448.1	-0.301699	0.0027	X
KZS01226.1	-0.151019	0.0093	X
KZS01218.1	-0.289234	0.0043	X
KZS01055.1	-0.25522	0.0001	X
KZS01001.1	-1.24357	0.0029	X
KZS00799.1	-0.759403	0.0007	X
KZS00797.1	-0.460382	0.0087	X
KZS00660.1	-0.305149	0.0004	X
KZS00181.1	3.09954	0.0095	X
KZS00054.1	-0.353637	0.0017	X
KZS00029.1	0.868833	0.0011	X
KZR99963.1	-0.664	0.0024	X
KZR99949.1	1.33759	0.0004	X
KZR99922.1	0.175951	0.0048	X
KZR99795.1	-0.309955	0.0042	X
KZR99633.1	-0.40864	0.0052	X
KZR99512.1	-0.262047	0	X
KZR99505.1	0.852658	0.0093	X
KZR99277.1	-0.0400186	0.0034	X
KZR99018.1	1.69987	0.0004	X
KZR98962.1	-0.176096	0.0053	X
KZR98771.1	-0.531553	0.0005	X
KZR98723.1	-1.26621	0.0026	X
KZR98375.1	0.911069	0.006	X
KZR98091.1	1.60642	0.0038	X
KZR97377.1	-0.990231	0.0078	X
KZR97361.1	2.0635	0.0032	X
KZR97329.1	-0.0437921	0	X
KZR97320.1	1.27355	0.0001	X
KZR97141.1	1.7581	0.0016	X
KZR96913.1	-1.30384	0.0015	X
KZR96673.1	-0.163604	0.0079	X
KZR96488.1	-1.04532	0.0004	X
KZR96483.1	1.85378	0.0029	X
KZR96322.1	0.638618	0.0045	X
KZR96165.1	-0.244683	0.008	X
KZR96069.1	-0.621997	0.0011	X
KZR95875.1	0.68226	0.0066	X
KZR95857.1	-2.32193	0.0029	X
KZR95758.1	1.1597	0.0012	X
KZR95645.1	0.405486	0.0006	X
KZR95573.1	-1.02075	0.0065	X
KZR95471.1	1.023	0.0005	X
KZS19274.1	-0.378088	0.0004	Z
KZS19409.1	-0.257657	0.009	Z
KZS19051.1	-0.0591389	0.001	Z
KZS18588.1	-0.309714	0.0038	Z
KZS18040.1	-0.0712687	0.0026	Z
KZS18162.1	-0.134247	0.0026	Z
KZS16249.1	0.241133	0	Z
KZS15890.1	-0.827163	0.0051	Z
KZS15468.1	-0.506536	0.0014	Z
KZS15442.1	-0.142727	0.006	Z
KZS15393.1	-0.511194	0.0038	Z
KZS14603.1	-0.324067	0.0001	Z
KZS14111.1	-0.520832	0.0061	Z
KZS13254.1	-0.843881	0.0005	Z
KZS13282.1	0.176003	0.0044	Z
KZS12357.1	-0.272035	0	Z
KZS12639.1	-0.0755409	0.0002	Z
KZS11071.1	0.779874	0.0098	Z
KZS10851.1	-0.0684916	0.0072	Z
KZS10574.1	-0.262548	0.0004	Z
KZS09668.1	-0.0293092	0.0054	Z
KZS09616.1	-0.194367	0.0037	Z
KZS05106.1	-0.204432	0.0026	Z
KZS04701.1	-0.0791046	0.006	Z
KZS04235.1	-0.0250865	0.0001	Z
KZS03471.1	-0.394677	0.0059	Z
KZR97858.1	-0.00211866	0.0047	Z

## Sheet: Food_sig_LOG_FC2_GA_20.txt
product_accession	LOG2FC	p-value	COG1
KZS21301.1	0.087595	0.0068	A
KZS21606.1	-0.444785	0.0082	A
KZS21733.1	-0.268883	0.0052	A
KZS20218.1	-0.240317	0.0074	A
KZS19707.1	-0.0591714	0.0034	A
KZS19076.1	-0.419049	0.0041	A
KZS19079.1	-1.3862	0.003	A
KZS18682.1	-0.358677	0.0002	A
KZS18713.1	-1.0866	0.0044	A
KZS16950.1	0.19278	0.0099	A
KZS15877.1	-0.194339	0.0023	A
KZS12735.1	-0.218342	0.0009	A
KZS12201.1	-0.463924	0.01	A
KZS12128.1	-0.539283	0.0042	A
KZS08742.1	-0.2701	0.0079	A
KZS07880.1	-0.47468	0.0019	A
KZS07555.1	-0.435277	0.0077	A
KZS04093.1	-0.162753	0.0089	A
KZS03324.1	0.88945	0.0011	A
KZS21346.1	0.752859	0	B
KZS17900.1	-0.255292	0.0061	B
KZS15276.1	0.180117	0.0037	B
KZS14838.1	-0.359915	0.0008	B
KZS12940.1	-1.60421	0.0047	B
KZS11712.1	-0.885737	0.0003	B
KZS11713.1	-0.49994	0.0047	B
KZS11162.1	1.32193	0.0074	B
KZS08380.1	-0.168506	0.0065	B
KZS21914.1	-0.293998	0.0081	C
KZS21867.1	-0.31271	0.009	C
KZS21833.1	-0.140711	0.0047	C
KZS21518.1	-0.137286	0.0031	C
KZS21097.1	-0.253215	0.0049	C
KZS19393.1	-0.539345	0.0033	C
KZS19103.1	-0.338868	0.0012	C
KZS18978.1	-1.93171	0.001	C
KZS18410.1	-0.274605	0.0007	C
KZS18296.1	-0.564352	0.0065	C
KZS17743.1	-0.128678	0.0083	C
KZS17456.1	-0.0685644	0.0068	C
KZS17059.1	-0.223075	0.0028	C
KZS16454.1	-0.144107	0.0001	C
KZS14848.1	-0.27616	0.0004	C
KZS14077.1	-0.305038	0.0051	C
KZS13828.1	-0.171682	0.0011	C
KZS11716.1	-0.883509	0.0003	C
KZS10803.1	-0.378451	0.0004	C
KZS10799.1	-0.324691	0.0079	C
KZS07404.1	-0.158474	0.0095	C
KZS07151.1	-0.0922071	0.0069	C
KZS07135.1	-0.125843	0.0098	C
KZS04997.1	-0.224983	0.0015	C
KZS04009.1	-0.220408	0.0009	C
KZS03498.1	-0.252642	0.0046	C
KZR97203.1	0.246304	0.0083	C
KZS18365.1	0.836961	0.0042	D
KZS18728.1	-0.798207	0.0067	D
KZS18771.1	-0.524979	0.0006	D
KZS17767.1	-0.349825	0.0007	D
KZS17325.1	-0.129621	0.0082	D
KZS14567.1	0.411206	0.0012	D
KZS10878.1	-0.537092	0.0018	D
KZS10092.1	0.589348	0.0085	D
KZS09434.1	-0.231934	0.007	D
KZS09296.1	-0.448154	0.0074	D
KZS07922.1	0.0561107	0.0079	D
KZS04677.1	-0.396702	0.0018	D
KZS02945.1	-0.368987	0.0061	D
KZR97611.1	-0.568257	0.0072	D
KZS21773.1	-1.8	0.0001	E
KZS21782.1	-2.71183	0.0007	E
KZS21168.1	-0.939519	0	E
KZS21046.1	-0.780154	0.0004	E
KZS21047.1	0.494691	0.0058	E
KZS21061.1	-2.97679	0.0023	E
KZS20158.1	-1.19555	0.0026	E
KZS20196.1	-0.389098	0.0017	E
KZS20010.1	-0.539327	0.0014	E
KZS20016.1	-0.4463	0.0004	E
KZS20105.1	0.566285	0.0015	E
KZS19947.1	-0.104731	0.0053	E
KZS19816.1	-1.22934	0.0001	E
KZS19867.1	0.390366	0.0039	E
KZS19632.1	-2.03888	0	E
KZS19633.1	-1.6623	0.0005	E
KZS19060.1	-1.3803	0.0001	E
KZS18945.1	0.744806	0.0002	E
KZS18675.1	-0.673347	0.0043	E
KZS17981.1	-0.934859	0.0002	E
KZS18081.1	-0.635066	0.0029	E
KZS18139.1	-0.667299	0.0038	E
KZS17607.1	-0.562474	0.0069	E
KZS17613.1	-0.359352	0.0029	E
KZS17298.1	-0.419306	0.0055	E
KZS17344.1	-3.94631	0.0026	E
KZS16670.1	1.24793	0.0073	E
KZS16188.1	-0.249776	0.0026	E
KZS16109.1	-3.54313	0.0014	E
KZS16013.1	-0.383379	0.001	E
KZS15806.1	-0.841738	0.001	E
KZS15399.1	-1.32193	0	E
KZS15401.1	-1.03596	0.0098	E
KZS15402.1	-1.80939	0.0053	E
KZS15403.1	-1.05014	0.0017	E
KZS15291.1	-0.476353	0.0091	E
KZS15140.1	-0.203927	0.0048	E
KZS15043.1	-0.974706	0.0055	E
KZS14794.1	-1.30975	0	E
KZS14796.1	-1.01159	0.0019	E
KZS14797.1	-0.903394	0.0077	E
KZS14238.1	-0.431033	0.0099	E
KZS13984.1	0.267703	0.0041	E
KZS13654.1	1.66986	0.0072	E
KZS13224.1	-1.09267	0.0015	E
KZS13284.1	0.439562	0.0039	E
KZS13285.1	-6.33985	0.0006	E
KZS12326.1	-1.32193	0.0058	E
KZS12620.1	-1.05364	0	E
KZS12654.1	-0.208186	0.0066	E
KZS12154.1	-0.461711	0.0023	E
KZS12172.1	-0.524054	0.0037	E
KZS11963.1	-1.80735	0.0011	E
KZS11674.1	-0.158875	0.0017	E
KZS11539.1	-0.164696	0.0062	E
KZS11269.1	-0.166654	0.001	E
KZS09933.1	-0.283311	0.008	E
KZS09529.1	0.133269	0.0018	E
KZS09482.1	-0.191247	0.0057	E
KZS08064.1	1.29053	0.0008	E
KZS07890.1	-0.562381	0.0008	E
KZS07696.1	2.70895	0.0012	E
KZS07429.1	-0.826143	0.0034	E
KZS06785.1	-0.354959	0.0011	E
KZS06213.1	-1.14684	0.0004	E
KZS06215.1	-1.18754	0.001	E
KZS06142.1	2.44478	0.0021	E
KZS05921.1	-1.23704	0.0087	E
KZS05370.1	1.33919	0.0088	E
KZS04428.1	-0.425153	0.0005	E
KZS03876.1	0.368472	0.0017	E
KZS03554.1	-1.34308	0.0047	E
KZS03059.1	-1.3331	0	E
KZR97914.1	-1.06169	0.0066	E
KZR95848.1	-1.36923	0.0005	E
KZS21337.1	-1.27688	0.0004	F
KZS20217.1	-0.389182	0.0043	F
KZS16243.1	-0.343201	0.0004	F
KZS14136.1	-0.326818	0.004	F
KZS13463.1	-0.909563	0.0017	F
KZS10888.1	0.276329	0.0039	F
KZS03445.1	-0.486232	0.0003	F
KZS22050.1	-0.57744	0.0021	G
KZS21468.1	-0.398808	0	G
KZS21640.1	-0.343547	0.0045	G
KZS21063.1	-0.804998	0.0092	G
KZS20778.1	-1.04401	0.0048	G
KZS19433.1	-0.978196	0.0028	G
KZS18722.1	0.229756	0.0005	G
KZS17992.1	1.75332	0.0029	G
KZS16615.1	-1.02323	0.0031	G
KZS16740.1	-0.221336	0.0084	G
KZS15840.1	0.923019	0.0015	G
KZS14878.1	-0.164522	0.0001	G
KZS14954.1	-1.31049	0.0012	G
KZS15054.1	-1.23677	0.0021	G
KZS14707.1	-0.955868	0.0059	G
KZS14027.1	-0.214315	0.0022	G
KZS13829.1	-0.1574	0.0021	G
KZS13699.1	0.692818	0.0005	G
KZS12282.1	-0.960811	0.0076	G
KZS12623.1	-0.788496	0.0034	G
KZS12062.1	-0.575955	0.0004	G
KZS11978.1	-0.807148	0.0003	G
KZS11259.1	-1.29641	0.0099	G
KZS10592.1	0.0422438	0.0081	G
KZS10632.1	-0.281864	0.004	G
KZS09601.1	-0.89138	0.0005	G
KZS09273.1	2.70528	0.0026	G
KZS08543.1	-0.188706	0.0008	G
KZS08657.1	0.142885	0.0095	G
KZS07360.1	-0.210994	0.0087	G
KZS07180.1	2.68389	0.0092	G
KZS06168.1	-0.175904	0.0069	G
KZS06051.1	0.0641043	0.0083	G
KZS05735.1	-0.504466	0.001	G
KZS05667.1	-1.44064	0	G
KZS05668.1	-1.50824	0.0002	G
KZS05185.1	-2.73891	0.0056	G
KZS04892.1	2.04457	0.0024	G
KZS04814.1	-0.335592	0.0049	G
KZS04341.1	-0.708895	0.0003	G
KZS04417.1	-0.391295	0.0008	G
KZS04443.1	-0.539492	0.0011	G
KZS04080.1	-0.305788	0.0033	G
KZS04044.1	-0.520942	0.0071	G
KZS03719.1	0.103038	0.0099	G
KZS03556.1	6.05957	0	G
KZS03466.1	-0.928839	0.0044	G
KZS03297.1	-1.61789	0.0024	G
KZS02553.1	-0.269514	0.0068	G
KZS01949.1	0.661198	0.0078	G
KZS01513.1	-0.0786343	0.0071	G
KZS00898.1	-1.43318	0.0042	G
KZR99494.1	-0.191102	0.0016	G
KZR99410.1	-0.73373	0.0065	G
KZR98493.1	-0.746494	0.0036	G
KZR97519.1	-1.20245	0.0001	G
KZR97235.1	-0.21486	0.0089	G
KZS19463.1	-0.742633	0.0009	H
KZS19395.1	-1.1075	0.0007	H
KZS12575.1	-0.273025	0.0039	H
KZS11052.1	-0.137568	0.0075	H
KZS04373.1	-0.309315	0.0012	H
KZS02271.1	-0.676749	0.0036	H
KZS02209.1	-0.850237	0.0001	H
KZS21923.1	-0.333542	0.0029	I
KZS21332.1	-0.594374	0.0026	I
KZS21336.1	-4.95514	0.0001	I
KZS21397.1	-5.70931	0.0003	I
KZS21171.1	-0.322464	0.0003	I
KZS21011.1	0.529752	0.0023	I
KZS21012.1	0.545609	0.0048	I
KZS20711.1	0.04518	0.0059	I
KZS19371.1	0.687681	0.0027	I
KZS18973.1	-0.382857	0.0045	I
KZS18690.1	-0.435502	0.008	I
KZS17856.1	-1.42768	0.0064	I
KZS17857.1	-0.749647	0.0008	I
KZS17611.1	-0.631765	0.0009	I
KZS17645.1	-0.964346	0.0008	I
KZS17307.1	0.627473	0.0084	I
KZS16458.1	-1.41762	0.0019	I
KZS16038.1	0.47917	0.0003	I
KZS15972.1	-0.0950452	0.0077	I
KZS15573.1	0.517144	0.0024	I
KZS14766.1	-0.577143	0.0034	I
KZS13907.1	-0.35156	0.0018	I
KZS13944.1	-0.251797	0.0003	I
KZS14195.1	-0.885363	0	I
KZS13738.1	-0.236976	0.0044	I
KZS13481.1	0.315627	0.0077	I
KZS13222.1	2.97797	0.0001	I
KZS12538.1	-0.346148	0	I
KZS12197.1	-0.378467	0.0013	I
KZS11693.1	0.322073	0.0023	I
KZS11136.1	0.605868	0.0013	I
KZS11164.1	0.407924	0	I
KZS11353.1	-6.94635	0.0086	I
KZS11387.1	-0.540018	0.0007	I
KZS10875.1	-4.30094	0.0027	I
KZS10668.1	-0.330204	0.0028	I
KZS09305.1	-0.49583	0.006	I
KZS08312.1	-0.939552	0.0051	I
KZS06496.1	0.539596	0.005	I
KZS06241.1	0.863149	0.0009	I
KZS06176.1	-0.273068	0.0017	I
KZS04689.1	-0.303756	0.0016	I
KZS04408.1	0.357277	0.0008	I
KZS04573.1	-0.296352	0.0001	I
KZS04014.1	-0.43876	0.0002	I
KZS03323.1	2.15732	0.0004	I
KZS01729.1	0.5453	0.0018	I
KZS01728.1	0.583459	0.007	I
KZS01666.1	0.87002	0.0009	I
KZS01665.1	0.855565	0.0008	I
KZS01095.1	2.12329	0.0003	I
KZR97929.1	1.50179	0.0003	I
KZR97721.1	0.763083	0.0009	I
KZR95784.1	0.838711	0.0009	I
KZS21537.1	-0.323316	0.0036	J
KZS21809.1	-0.321815	0.0036	J
KZS20413.1	-0.418635	0.0069	J
KZS20089.1	-0.343746	0.0031	J
KZS18455.1	0.0887621	0.0079	J
KZS17633.1	-0.328166	0.0088	J
KZS17311.1	-0.404665	0.0027	J
KZS16548.1	-0.216761	0.002	J
KZS16303.1	-0.335156	0.0093	J
KZS16105.1	-0.415992	0.0015	J
KZS15285.1	-0.366576	0.0015	J
KZS14481.1	-0.383582	0.0053	J
KZS14482.1	-0.355272	0.0036	J
KZS14056.1	-0.328687	0.0014	J
KZS13799.1	0.132407	0.0008	J
KZS12781.1	-0.409418	0.0057	J
KZS12594.1	-0.332232	0.0094	J
KZS12604.1	-0.394308	0.0043	J
KZS11778.1	-0.296824	0.01	J
KZS10120.1	-0.339145	0.0068	J
KZS10095.1	-0.240018	0.0071	J
KZS09739.1	-0.360913	0.0077	J
KZS09088.1	-0.519741	0.0006	J
KZS09092.1	-0.384422	0.0021	J
KZS08986.1	-1.33005	0.006	J
KZS08712.1	-0.259578	0.01	J
KZS08399.1	-0.130612	0.0008	J
KZS08221.1	-0.321821	0.0089	J
KZS07847.1	1.50161	0.0035	J
KZS07911.1	-0.297401	0.0025	J
KZS07576.1	-0.421859	0.0068	J
KZS07346.1	-0.310652	0.0085	J
KZS07130.1	-0.414589	0.0013	J
KZS06948.1	-0.475286	0.0074	J
KZS07012.1	-0.290811	0.0019	J
KZS06747.1	-0.329263	0.0052	J
KZS06538.1	-0.277154	0	J
KZS05701.1	-0.319389	0.0078	J
KZS05140.1	-0.323879	0.0078	J
KZS04794.1	-0.707952	0.0031	J
KZS04039.1	-0.347128	0.0084	J
KZS03931.1	-0.661682	0.0024	J
KZR97526.1	-0.389859	0.004	J
KZS21874.1	-0.63002	0.0012	K
KZS21889.1	0.161655	0.007	K
KZS21841.1	-0.645299	0.0059	K
KZS21281.1	-1.19864	0.0037	K
KZS21517.1	-0.426788	0.007	K
KZS21522.1	-0.445885	0.0095	K
KZS21676.1	-0.697181	0.0051	K
KZS21716.1	-0.452186	0.0048	K
KZS20339.1	-1.38904	0.01	K
KZS19764.1	2.35893	0.0084	K
KZS19592.1	-0.470267	0.0003	K
KZS18930.1	-0.316565	0.0016	K
KZS18432.1	-0.378512	0.0007	K
KZS18710.1	0.17015	0.0068	K
KZS18250.1	-0.233405	0.0004	K
KZS18057.1	-0.321549	0.0075	K
KZS17728.1	-0.708105	0.0013	K
KZS17706.1	-0.821333	0.0015	K
KZS17186.1	-0.392575	0.0047	K
KZS16662.1	-0.385119	0.0058	K
KZS16919.1	-0.654865	0.0014	K
KZS16958.1	-0.234598	0.0039	K
KZS16541.1	0.158837	0.0062	K
KZS16267.1	-0.70299	0	K
KZS15550.1	-0.603419	0.0085	K
KZS15744.1	-0.606805	0.0002	K
KZS14929.1	-3.05316	0.0012	K
KZS14368.1	-0.757757	0.0018	K
KZS13838.1	-0.177095	0.0027	K
KZS13633.1	-0.764005	0.0066	K
KZS12363.1	-0.376157	0.0048	K
KZS12574.1	-0.201936	0.0016	K
KZS12715.1	-0.263725	0.01	K
KZS12110.1	-1.06721	0.0002	K
KZS11796.1	-3.49105	0.0013	K
KZS11723.1	-0.966562	0.0015	K
KZS11586.1	-0.601697	0.0001	K
KZS09576.1	-1.08092	0.0093	K
KZS08599.1	0.0975593	0.0048	K
KZS08679.1	-2.3443	0.0002	K
KZS08796.1	0.617291	0.0045	K
KZS08271.1	-0.470916	0.0073	K
KZS08082.1	-0.379372	0.0017	K
KZS07844.1	0.131899	0.0072	K
KZS08004.1	-1.09174	0.0002	K
KZS07007.1	-0.89641	0.0077	K
KZS06600.1	-0.652733	0.002	K
KZS06080.1	0.417904	0.0099	K
KZS05301.1	-1.08099	0.0002	K
KZS04601.1	-0.550598	0.0082	K
KZS04605.1	0.369592	0.0005	K
KZS03891.1	-1.03593	0.003	K
KZS03900.1	0.570104	0.0041	K
KZS03509.1	-1.21348	0.009	K
KZS03431.1	-0.38091	0	K
KZS02643.1	-0.222088	0.0064	K
KZR99684.1	-0.440303	0.001	K
KZR98289.1	-0.157924	0.0007	K
KZR97673.1	-1.17408	0.0009	K
KZS19815.1	-0.577645	0.0014	L
KZS18802.1	0.139733	0.0008	L
KZS15530.1	-0.263034	0.0021	L
KZS15570.1	-0.315698	0.0006	L
KZS14688.1	-0.396629	0.0069	L
KZS10091.1	0.517399	0.0048	L
KZS09533.1	0.145374	0.005	L
KZS08946.1	-1.14537	0.001	L
KZS04295.1	-0.510449	0.0038	L
KZS00222.1	-0.665631	0.0021	L
KZR98305.1	0.37095	0.0085	L
KZR96410.1	0.926624	0.0023	L
KZS21201.1	-0.282492	0.0058	M
KZS20840.1	0.938966	0.0077	M
KZS20726.1	-1.00173	0.0011	M
KZS14590.1	-2.1146	0.0002	M
KZS14858.1	-0.166655	0.0045	M
KZS13205.1	-0.842048	0.0003	M
KZS12240.1	-1.87213	0.0038	M
KZS08674.1	1.43149	0.0035	M
KZS05839.1	-0.736433	0.0064	M
KZS03597.1	-0.496062	0.0001	M
KZS02914.1	-0.741472	0.0002	M
KZS02412.1	0.977008	0.0002	M
KZR95713.1	1.28011	0.0002	M
KZS21980.1	-0.437847	0.0008	O
KZS21551.1	0.272197	0.0002	O
KZS21215.1	-1.22646	0.0013	O
KZS20968.1	-0.134662	0.0055	O
KZS20819.1	0.310682	0.0003	O
KZS20544.1	-0.624709	0.006	O
KZS20532.1	-0.533942	0.0097	O
KZS20030.1	-1.66558	0.0052	O
KZS20053.1	-0.91405	0.0002	O
KZS19801.1	-1.21848	0.0088	O
KZS19621.1	-0.433281	0.0006	O
KZS19284.1	0.309736	0.0028	O
KZS19299.1	0.635133	0.0094	O
KZS19307.1	-0.84944	0	O
KZS18430.1	-0.338938	0.0002	O
KZS18539.1	-0.548401	0.001	O
KZS18580.1	-0.272918	0.0032	O
KZS18677.1	-0.359809	0.0034	O
KZS18319.1	-0.740839	0.0004	O
KZS18276.1	-0.205441	0.0058	O
KZS17800.1	0.457673	0.003	O
KZS17893.1	-1.18099	0.0019	O
KZS17894.1	-0.707392	0.0065	O
KZS17161.1	-0.772381	0.0007	O
KZS17058.1	-0.223844	0.0012	O
KZS16630.1	-0.579294	0.0008	O
KZS16645.1	0.38272	0.0018	O
KZS16366.1	-0.183097	0.0058	O
KZS16114.1	-0.457171	0.0029	O
KZS15983.1	-0.447459	0.0089	O
KZS15869.1	-1.12543	0	O
KZS15816.1	-0.84963	0.0005	O
KZS15712.1	-1.27843	0.0001	O
KZS15749.1	-0.701194	0	O
KZS15206.1	-0.513063	0	O
KZS14973.1	-0.216985	0.0077	O
KZS14521.1	-0.339834	0.0011	O
KZS14634.1	-0.659036	0	O
KZS14635.1	-0.469254	0.0012	O
KZS14795.1	-1.37934	0.0045	O
KZS14798.1	-0.936498	0.0006	O
KZS13754.1	-0.744302	0.0078	O
KZS13405.1	-0.138241	0.0042	O
KZS12422.1	-0.261224	0.0031	O
KZS12655.1	-2.10049	0.0076	O
KZS12656.1	-1.24868	0.0008	O
KZS12034.1	-0.171083	0.0058	O
KZS11596.1	-1.23681	0.0018	O
KZS11238.1	-1.08027	0.0002	O
KZS11326.1	-0.1448	0.0057	O
KZS11029.1	-0.479168	0.0073	O
KZS10613.1	-0.339486	0.0078	O
KZS09820.1	0.306543	0.0008	O
KZS09256.1	0.427851	0.008	O
KZS08960.1	-1.16924	0.002	O
KZS08961.1	-0.718017	0	O
KZS08572.1	0.546145	0.0028	O
KZS08665.1	-0.274498	0.0085	O
KZS08704.1	-0.387513	0.009	O
KZS06847.1	-2.03855	0	O
KZS07002.1	-0.240939	0.0037	O
KZS06591.1	-0.325396	0.0039	O
KZS05987.1	-2.67035	0.001	O
KZS05688.1	-0.244801	0.006	O
KZS05403.1	-1.90842	0.0024	O
KZS05193.1	-0.210604	0.0075	O
KZS05018.1	-0.514765	0.002	O
KZS04309.1	0.875558	0.0096	O
KZS04421.1	-1.13629	0.0011	O
KZS04433.1	-0.312429	0.0064	O
KZS03568.1	-0.934654	0.006	O
KZS03275.1	-0.323423	0.0003	O
KZS02591.1	-0.502003	0.0063	O
KZS01471.1	0.122406	0.0058	O
KZR96029.1	-2.57549	0	O
KZS22097.1	0.913216	0.0062	P
KZS22099.1	1.67717	0.0008	P
KZS21440.1	-1.21501	0.0091	P
KZS21441.1	-1.08878	0.0005	P
KZS21514.1	-0.567188	0.0061	P
KZS21704.1	-0.483816	0	P
KZS21124.1	-0.707004	0.0088	P
KZS21082.1	0.365129	0.009	P
KZS20753.1	-1.07901	0.0067	P
KZS20233.1	-1.2737	0.0083	P
KZS19731.1	-0.534777	0.0015	P
KZS19292.1	-0.415322	0.0098	P
KZS18458.1	-0.575615	0.0021	P
KZS18555.1	-0.629191	0.001	P
KZS18834.1	-2.05561	0.0099	P
KZS18032.1	-0.346437	0.0037	P
KZS18110.1	-0.459598	0.005	P
KZS17144.1	0.263231	0.0022	P
KZS17336.1	-0.808927	0.0003	P
KZS16811.1	-1.49404	0	P
KZS16812.1	-1.41046	0.0004	P
KZS16324.1	-0.446262	0.0073	P
KZS15996.1	-0.241212	0.0095	P
KZS15717.1	-0.597698	0.0063	P
KZS14031.1	-0.857493	0.0011	P
KZS14067.1	-1.59238	0.0001	P
KZS13399.1	-3.64036	0.0085	P
KZS12962.1	-0.662531	0.0016	P
KZS11907.1	-1.11548	0.0049	P
KZS11876.1	-0.520007	0.003	P
KZS11573.1	-0.967393	0.0097	P
KZS11437.1	-0.233458	0.0003	P
KZS11508.1	-4.15795	0.001	P
KZS10426.1	-0.688641	0	P
KZS09432.1	0.327156	0.0066	P
KZS09199.1	-0.569486	0.003	P
KZS08844.1	0.70649	0.0028	P
KZS08477.1	-1.10236	0.0009	P
KZS08495.1	-0.528753	0.0058	P
KZS08153.1	-0.605221	0.0013	P
KZS07926.1	-0.676817	0.0079	P
KZS07958.1	-1.03588	0.0093	P
KZS07110.1	-0.208199	0.0051	P
KZS05999.1	-0.27327	0.0063	P
KZS06126.1	-0.384498	0.0032	P
KZS05543.1	-0.466374	0.0005	P
KZS05561.1	0.676258	0.0031	P
KZS04753.1	-0.84986	0.0003	P
KZS04626.1	-0.239951	0.0018	P
KZS04556.1	0.134142	0.0057	P
KZS04001.1	-0.796025	0.0014	P
KZS03589.1	-0.674377	0.0051	P
KZS03041.1	-0.249909	0.0011	P
KZS02253.1	-0.596086	0.0078	P
KZS01722.1	-0.614728	0.0042	P
KZS00847.1	-0.642077	0.0024	P
KZS21354.1	-0.854111	0.0006	Q
KZS21785.1	-0.076565	0.0089	Q
KZS20137.1	-1.53737	0.0019	Q
KZS20142.1	-0.00734197	0.0065	Q
KZS19045.1	-3.42663	0.0061	Q
KZS17828.1	-0.203468	0.0056	Q
KZS17910.1	-1.9193	0.0011	Q
KZS17945.1	-0.870511	0.0024	Q
KZS16674.1	-0.684395	0.0008	Q
KZS16226.1	2.84054	0.0006	Q
KZS15188.1	-2.3451	0.0026	Q
KZS14758.1	1.06398	0.0046	Q
KZS13608.1	-0.960523	0.008	Q
KZS12286.1	-0.954274	0.0001	Q
KZS12473.1	-0.74237	0.005	Q
KZS09515.1	-0.397065	0.0095	Q
KZS07630.1	-0.655181	0	Q
KZS07637.1	0.357632	0.0056	Q
KZS07296.1	-0.421141	0	Q
KZS04919.1	-1.34792	0.0039	Q
KZS04807.1	0.815993	0.0039	Q
KZS04190.1	-0.301118	0.0056	Q
KZS04436.1	-0.169809	0.0023	Q
KZS03019.1	-0.955953	0.0003	Q
KZS03020.1	-1.26338	0.0019	Q
KZS02129.1	-2.87804	0.0025	Q
KZS21996.1	-1.63586	0.0048	R
KZS22057.1	-0.33957	0.0007	R
KZS21307.1	-1.23195	0.0001	R
KZS21477.1	5.54983	0.0069	R
KZS21692.1	-0.208059	0.0067	R
KZS21730.1	-0.784297	0.0058	R
KZS21732.1	-0.694559	0.0003	R
KZS21778.1	-0.296668	0.0003	R
KZS20978.1	-0.434937	0.0064	R
KZS21066.1	-0.65084	0.0032	R
KZS21085.1	-0.243504	0.0078	R
KZS20846.1	-0.229313	0.007	R
KZS20752.1	-0.530017	0.0016	R
KZS20787.1	-0.620492	0.0043	R
KZS20540.1	-0.94572	0.0019	R
KZS20514.1	2.44926	0.0098	R
KZS20512.1	-0.666791	0.002	R
KZS20342.1	2.67243	0	R
KZS20325.1	-0.661366	0.0003	R
KZS20200.1	-0.760119	0.0091	R
KZS19779.1	-1.33724	0	R
KZS19780.1	-1.2019	0.0071	R
KZS19745.1	-1.37851	0.0066	R
KZS19696.1	0.499178	0.0013	R
KZS19533.1	1.99774	0.0037	R
KZS19268.1	-0.219401	0.0047	R
KZS19101.1	-0.675041	0	R
KZS19102.1	-1.11839	0.0055	R
KZS18926.1	-0.332418	0.009	R
KZS18932.1	-0.415037	0.0006	R
KZS18914.1	-0.979141	0.0078	R
KZS18427.1	-1.37434	0	R
KZS18569.1	0.173149	0.0065	R
KZS18810.1	-0.799701	0.0009	R
KZS18885.1	-1.07285	0.0013	R
KZS18334.1	0.434403	0.0059	R
KZS18322.1	-1.47803	0	R
KZS18192.1	-0.245313	0.0029	R
KZS17880.1	-0.205562	0.0001	R
KZS18025.1	-1.04266	0.0067	R
KZS17738.1	-0.911891	0.0019	R
KZS17709.1	-3.43474	0.0004	R
KZS17523.1	-0.381044	0.0068	R
KZS17544.1	-0.278256	0.0096	R
KZS17636.1	-0.337775	0.0072	R
KZS17659.1	4.05115	0.0064	R
KZS17662.1	3.58278	0.0042	R
KZS17424.1	-0.512551	0.0035	R
KZS17173.1	-0.672896	0.0023	R
KZS17272.1	-1.53387	0.0001	R
KZS16619.1	2.73697	0.01	R
KZS16627.1	0.880354	0.002	R
KZS16644.1	0.225137	0.0088	R
KZS16816.1	-0.559872	0.0063	R
KZS16545.1	0.635156	0.0022	R
KZS16474.1	-0.193566	0.008	R
KZS16415.1	4.05677	0.0056	R
KZS16377.1	-1.54036	0.0054	R
KZS16395.1	0.336363	0.0015	R
KZS16161.1	-0.222561	0.0054	R
KZS16092.1	1.83018	0.0081	R
KZS15927.1	-0.189313	0.0094	R
KZS15973.1	-1.14634	0	R
KZS15908.1	-1.52001	0	R
KZS15906.1	-1.35288	0.0062	R
KZS15542.1	-0.740833	0.0039	R
KZS15559.1	-1.09237	0.0017	R
KZS15693.1	-0.214505	0.0022	R
KZS15353.1	-1.04412	0.0002	R
KZS15407.1	-2.80863	0.0039	R
KZS15422.1	-0.177033	0.0068	R
KZS15271.1	-0.380311	0.0024	R
KZS14984.1	-0.270462	0.0081	R
KZS15119.1	-1.49533	0	R
KZS15120.1	-1.51828	0.0001	R
KZS14469.1	-0.746009	0.0001	R
KZS14487.1	-0.869273	0.0004	R
KZS14525.1	-0.340874	0.0004	R
KZS14568.1	-0.341508	0.0079	R
KZS14577.1	-0.627799	0.0093	R
KZS14587.1	-0.283435	0.0002	R
KZS14786.1	-0.317653	0.0018	R
KZS13899.1	1.29735	0.0001	R
KZS14041.1	0.623389	0.0037	R
KZS13851.1	-0.401098	0.0032	R
KZS13750.1	1.56667	0.0003	R
KZS13603.1	-0.733821	0.0016	R
KZS13569.1	-3.34781	0.0059	R
KZS13491.1	-0.469973	0.0004	R
KZS13473.1	-2.0621	0.0016	R
KZS13289.1	-0.33235	0.0064	R
KZS13207.1	-1.19357	0	R
KZS13253.1	-0.132416	0.0036	R
KZS13257.1	-0.673713	0.0065	R
KZS13110.1	0.135986	0.0085	R
KZS12804.1	-1.47903	0	R
KZS12866.1	-0.350513	0.001	R
KZS12410.1	0.716622	0.0021	R
KZS12411.1	3.9737	0.0077	R
KZS12447.1	-3.13188	0.0031	R
KZS12501.1	1.3744	0.0044	R
KZS12520.1	-0.284924	0.0042	R
KZS12703.1	0.337822	0.0009	R
KZS12193.1	0.218233	0.0085	R
KZS12094.1	0.330115	0.0004	R
KZS12025.1	0.600881	0.0053	R
KZS11905.1	-0.829363	0.0091	R
KZS11775.1	-0.221437	0.0007	R
KZS11709.1	-2.3484	0.0088	R
KZS11537.1	-0.2596	0.0005	R
KZS11562.1	-1.5119	0.0004	R
KZS11583.1	-0.107785	0.0033	R
KZS11091.1	-1.04843	0.0013	R
KZS11100.1	-0.467505	0.0017	R
KZS11202.1	-0.989095	0	R
KZS11213.1	-2.71761	0.0006	R
KZS11300.1	-2.01334	0.0082	R
KZS11490.1	-0.306334	0.0079	R
KZS11498.1	-2.50214	0.0023	R
KZS11501.1	-1.02265	0.0035	R
KZS11507.1	-1.19076	0.0076	R
KZS10780.1	-1.87134	0.0021	R
KZS10703.1	-0.194418	0.0075	R
KZS10640.1	-0.701477	0.0001	R
KZS10573.1	-0.951501	0.0015	R
KZS10576.1	-0.275168	0.0046	R
KZS10459.1	3.80735	0.0003	R
KZS10081.1	-0.527096	0.0031	R
KZS09880.1	-0.762795	0.0013	R
KZS09871.1	-0.693669	0.0064	R
KZS09746.1	4.52838	0.0061	R
KZS09621.1	1.62568	0.0055	R
KZS09597.1	-0.666536	0.0056	R
KZS09586.1	-1.71882	0.0012	R
KZS09469.1	-0.576501	0.0042	R
KZS09348.1	-1.52567	0.0002	R
KZS09289.1	0.785334	0.0031	R
KZS09062.1	-0.703018	0.0043	R
KZS09101.1	-1.0124	0.0011	R
KZS08980.1	-0.902478	0.0023	R
KZS08907.1	-0.731225	0.0066	R
KZS08880.1	-3.7577	0.0002	R
KZS08600.1	-0.740255	0.001	R
KZS08610.1	1.59775	0.0049	R
KZS08801.1	0.756134	0.0018	R
KZS08436.1	1.26465	0.0059	R
KZS08217.1	-1.85674	0.0011	R
KZS08085.1	-0.653286	0.0087	R
KZS07853.1	2.19563	0.0088	R
KZS07745.1	1.49909	0.005	R
KZS07464.1	-0.867996	0	R
KZS07474.1	-2.52388	0.0068	R
KZS07553.1	-0.434946	0.0088	R
KZS07624.1	-0.326885	0.0088	R
KZS07642.1	-1.00266	0.0018	R
KZS07445.1	-2.58996	0.0012	R
KZS07266.1	-0.639217	0.0073	R
KZS07093.1	-1.81796	0.0022	R
KZS07124.1	-0.545361	0.0067	R
KZS06826.1	-0.356723	0.0091	R
KZS06844.1	1.03972	0	R
KZS06868.1	1.58093	0.0061	R
KZS06871.1	-3.32193	0.0027	R
KZS06872.1	3.38106	0	R
KZS06873.1	2.24433	0.0008	R
KZS06874.1	2.82393	0.0001	R
KZS06875.1	1.74615	0.0044	R
KZS06890.1	-1.93042	0.0007	R
KZS06995.1	-0.967395	0.0005	R
KZS07043.1	-0.702616	0.0015	R
KZS06707.1	0.143237	0.0068	R
KZS06504.1	0.848572	0.0043	R
KZS06420.1	1.38202	0.0044	R
KZS06353.1	-4.71149	0.0009	R
KZS06339.1	-0.447351	0.0019	R
KZS06270.1	0.461105	0.0082	R
KZS06186.1	-0.14587	0.0013	R
KZS06025.1	-0.448512	0.0011	R
KZS05949.1	-1.65598	0	R
KZS05974.1	-0.345228	0.0018	R
KZS05826.1	0.142019	0.001	R
KZS05848.1	-0.226364	0.0077	R
KZS05897.1	-1.80929	0.0068	R
KZS05730.1	-0.578413	0	R
KZS05525.1	-0.744441	0.0002	R
KZS05484.1	-0.25647	0.0006	R
KZS05392.1	-1.24738	0.0026	R
KZS05413.1	-0.348553	0.0016	R
KZS05316.1	-0.67745	0.0001	R
KZS05103.1	-0.422523	0	R
KZS05168.1	1.06622	0.0071	R
KZS05202.1	-1.09954	0.0015	R
KZS05044.1	-0.32728	0.0043	R
KZS04788.1	-0.283895	0.0013	R
KZS04287.1	1.25436	0.0007	R
KZS04353.1	2.9524	0.0053	R
KZS04404.1	-0.458745	0.0011	R
KZS04528.1	-1.12303	0.0023	R
KZS04548.1	-0.571284	0.0067	R
KZS04121.1	2.1896	0.0046	R
KZS04015.1	-0.69525	0.0093	R
KZS04026.1	-3.50173	0.0005	R
KZS04030.1	2.52685	0.01	R
KZS03720.1	-0.226662	0.0098	R
KZS03409.1	4.80629	0.003	R
KZS03209.1	-0.287577	0.007	R
KZS03232.1	3.43763	0.0007	R
KZS03055.1	-0.53365	0.0086	R
KZS03066.1	-0.369036	0.0024	R
KZS02909.1	-1.07032	0.0035	R
KZS02917.1	-1.81687	0.0006	R
KZS02955.1	1.96748	0.006	R
KZS02956.1	0.940968	0.0005	R
KZS02962.1	-0.420297	0.0025	R
KZS02988.1	-0.29839	0.0093	R
KZS02891.1	1.91061	0.0013	R
KZS02446.1	1.63659	0.0091	R
KZS02224.1	0.708992	0.0029	R
KZS01892.1	-0.364049	0.005	R
KZS01570.1	2.51719	0.0071	R
KZS01386.1	3.19272	0.0001	R
KZS00958.1	-0.428094	0.001	R
KZS00957.1	0.483049	0.0046	R
KZS00934.1	3.28635	0.0001	R
KZS00129.1	-0.847461	0.0085	R
KZR99743.1	3.24621	0.0009	R
KZR99705.1	2.89242	0.0004	R
KZR99550.1	-1.26968	0.0004	R
KZR99549.1	-1.80396	0	R
KZR99262.1	3.83411	0.0004	R
KZR99250.1	2.65289	0.0009	R
KZR99235.1	-0.0747678	0.0036	R
KZR98781.1	2.6227	0.0059	R
KZR97987.1	2.98195	0.0001	R
KZR97733.1	-1.2192	0.0032	R
KZR96926.1	0.787455	0.0003	R
KZR96828.1	-1.0847	0.0064	R
KZS22027.1	-0.399096	0.0057	S
KZS21872.1	-0.933121	0.0079	S
KZS21395.1	-3.87636	0.0057	S
KZS21422.1	-0.195573	0.0028	S
KZS21572.1	-0.219994	0.0019	S
KZS21615.1	-0.225444	0.0028	S
KZS21651.1	-0.847997	0.002	S
KZS21204.1	-1.19036	0.0051	S
KZS20949.1	0.0651674	0.0089	S
KZS20779.1	-0.257153	0.0038	S
KZS20783.1	-0.230968	0.0007	S
KZS20504.1	-0.649782	0.0002	S
KZS20320.1	-4.76939	0.0063	S
KZS19999.1	-0.753085	0.0009	S
KZS20058.1	-0.492615	0.0013	S
KZS20073.1	-0.241068	0.0089	S
KZS19928.1	-0.298887	0.0049	S
KZS19908.1	-2.6821	0.0023	S
KZS19798.1	-0.480094	0.001	S
KZS19856.1	-2.23624	0.0041	S
KZS19648.1	-1.88671	0.0005	S
KZS19651.1	0.316702	0.004	S
KZS19675.1	0.91908	0.0041	S
KZS19692.1	1.89578	0.0007	S
KZS19548.1	-0.409035	0.0037	S
KZS19484.1	-0.252797	0.0045	S
KZS19254.1	-0.886587	0.0004	S
KZS19189.1	-0.552552	0	S
KZS19156.1	-0.574424	0.0007	S
KZS19070.1	0.114803	0.0081	S
KZS18980.1	-1.40882	0.0001	S
KZS18357.1	-0.475856	0.0065	S
KZS18368.1	-0.802478	0.0073	S
KZS18406.1	-0.032633	0.0036	S
KZS18418.1	-0.648746	0.0032	S
KZS18507.1	-0.641883	0.0034	S
KZS18510.1	-0.531523	0.008	S
KZS18545.1	1.26231	0.0061	S
KZS18646.1	-2.21561	0.0002	S
KZS18664.1	-1.25478	0.0066	S
KZS18669.1	-0.600752	0.0094	S
KZS18860.1	-0.841067	0.0062	S
KZS18321.1	-0.915663	0.0015	S
KZS18310.1	-0.288811	0.0015	S
KZS18199.1	-0.341773	0.0059	S
KZS17875.1	-0.303797	0.0011	S
KZS18031.1	-0.460598	0.0015	S
KZS18050.1	-1.47798	0.0028	S
KZS18147.1	-1.63971	0.001	S
KZS18148.1	1.02444	0	S
KZS17438.1	0.47571	0.0018	S
KZS17187.1	0.929935	0.0009	S
KZS17220.1	-0.642165	0.0014	S
KZS17088.1	-1.19414	0.0041	S
KZS17078.1	0.393514	0.0055	S
KZS17041.1	-0.801746	0.001	S
KZS16672.1	2.97443	0.0028	S
KZS16697.1	-2.35772	0.0096	S
KZS16776.1	-0.155876	0.0031	S
KZS16790.1	-1.54393	0.0002	S
KZS16819.1	-0.259545	0.0011	S
KZS16850.1	-0.400876	0.005	S
KZS16869.1	0.509843	0.0001	S
KZS16872.1	-0.385009	0.0012	S
KZS16955.1	-0.344583	0.0003	S
KZS16966.1	-0.461587	0.0048	S
KZS16968.1	-0.392317	0.0024	S
KZS16305.1	-0.15821	0.0023	S
KZS16182.1	-1.77148	0.0027	S
KZS15924.1	-0.178005	0.0069	S
KZS15950.1	-1.39021	0.002	S
KZS15896.1	-3.12189	0.0011	S
KZS15876.1	-0.200393	0.003	S
KZS15484.1	-0.0964141	0.007	S
KZS15558.1	-1.14535	0.0027	S
KZS15563.1	-0.862667	0.0005	S
KZS15579.1	-0.894175	0.0093	S
KZS15621.1	-0.214443	0.0016	S
KZS15646.1	-0.183417	0.0085	S
KZS15722.1	-0.345819	0.0046	S
KZS15371.1	-0.591034	0.0005	S
KZS15389.1	0.534605	0.0042	S
KZS15400.1	-1.18987	0.0024	S
KZS15419.1	4.9163	0.0016	S
KZS15320.1	-0.165633	0.0031	S
KZS15179.1	-0.292549	0.0095	S
KZS15190.1	-1.68299	0.0008	S
KZS15195.1	-0.588253	0.0004	S
KZS15232.1	-0.428968	0.0002	S
KZS15258.1	-0.166855	0.0003	S
KZS15268.1	-0.219735	0.01	S
KZS14963.1	-1.29962	0.0015	S
KZS14438.1	-0.561903	0.0064	S
KZS14460.1	-0.313158	0.0092	S
KZS14500.1	-0.655617	0.0008	S
KZS14610.1	-1.05743	0.0002	S
KZS14628.1	-1.43035	0.0002	S
KZS14657.1	-0.570415	0.0009	S
KZS14671.1	-2.08351	0.0002	S
KZS14801.1	-1.13358	0.0002	S
KZS13969.1	-0.348507	0.003	S
KZS14045.1	-0.399024	0.0097	S
KZS14113.1	-1.61176	0.0011	S
KZS14128.1	-0.297579	0	S
KZS14146.1	-0.41515	0.0023	S
KZS14157.1	-0.822462	0.001	S
KZS13837.1	-0.575564	0.0026	S
KZS13855.1	-0.555756	0.0002	S
KZS13857.1	-0.88779	0.0001	S
KZS13822.1	-0.247692	0.0085	S
KZS13667.1	-0.597861	0.006	S
KZS13676.1	-1.95709	0.0001	S
KZS13735.1	0.645318	0.0022	S
KZS13797.1	-0.308122	0.0071	S
KZS13444.1	-0.371295	0.0039	S
KZS13468.1	-0.486121	0.0001	S
KZS13379.1	-1.59796	0.0053	S
KZS13244.1	-0.248079	0.0056	S
KZS13248.1	-1.33659	0.0041	S
KZS12906.1	0.325112	0.0013	S
KZS12922.1	-0.277276	0.0002	S
KZS12968.1	-5.94337	0.0046	S
KZS12424.1	-2.41656	0.002	S
KZS12477.1	-0.177812	0.0025	S
KZS12536.1	0.523253	0.0091	S
KZS12652.1	-0.365862	0.0029	S
KZS12684.1	-1.49904	0	S
KZS12730.1	-0.190991	0.0056	S
KZS12176.1	-0.187784	0.0008	S
KZS12115.1	-0.825875	0.0044	S
KZS11975.1	0.823807	0.0046	S
KZS11904.1	-2.18496	0.0004	S
KZS11856.1	-0.613575	0.0028	S
KZS11094.1	2.57745	0.0076	S
KZS11161.1	-0.241008	0.0076	S
KZS11272.1	-5.79492	0.0001	S
KZS11336.1	-2.75106	0	S
KZS11367.1	1.27529	0.0033	S
KZS10946.1	-0.646686	0.008	S
KZS10555.1	0.106006	0.0037	S
KZS10518.1	-0.236041	0.0002	S
KZS10484.1	-0.404149	0.0047	S
KZS10425.1	-0.942119	0.0001	S
KZS10407.1	-1.06286	0.0044	S
KZS10149.1	-0.273006	0.0023	S
KZS10100.1	-1.48735	0.0029	S
KZS10049.1	-1.87732	0.0095	S
KZS09968.1	-0.124288	0.0085	S
KZS09870.1	-0.409999	0.0073	S
KZS09784.1	-0.442762	0.0098	S
KZS09446.1	-0.349351	0.0034	S
KZS09447.1	-0.736966	0.0015	S
KZS09365.1	-0.833019	0.0031	S
KZS09205.1	-0.304865	0.0067	S
KZS09025.1	-0.674424	0.0091	S
KZS08904.1	0.261328	0.0057	S
KZS08538.1	3.46986	0.0003	S
KZS08322.1	-0.223082	0.0045	S
KZS08332.1	1.91648	0.0061	S
KZS08049.1	-0.442568	0.0014	S
KZS07816.1	-0.866031	0.0046	S
KZS07934.1	0.0429227	0.0098	S
KZS07728.1	-0.337993	0.003	S
KZS07701.1	-0.213611	0.0012	S
KZS07461.1	-0.365163	0.0012	S
KZS07513.1	0.16473	0.0054	S
KZS07639.1	-0.634903	0.0011	S
KZS07655.1	-0.407812	0.0003	S
KZS07238.1	-0.261649	0.0089	S
KZS07080.1	-0.693897	0.0005	S
KZS07086.1	-1.77636	0.0045	S
KZS06823.1	-0.274586	0.0009	S
KZS06850.1	-0.305963	0.0045	S
KZS06924.1	-0.579351	0.0092	S
KZS06958.1	-3.70836	0.0093	S
KZS07055.1	-0.404295	0.0024	S
KZS06723.1	-0.473991	0.0026	S
KZS06623.1	-4.18322	0.0031	S
KZS06505.1	-0.383859	0.0006	S
KZS06302.1	-1.11784	0.0058	S
KZS06320.1	-0.35325	0.0057	S
KZS06333.1	-0.494721	0.0025	S
KZS06181.1	-0.950569	0.0001	S
KZS06008.1	-0.23644	0.009	S
KZS06046.1	-0.154782	0.0003	S
KZS05824.1	-0.23058	0.0029	S
KZS05828.1	-0.363591	0.0002	S
KZS05891.1	-2.84114	0.0011	S
KZS05741.1	-0.370368	0.0059	S
KZS05556.1	-0.523987	0.0019	S
KZS05559.1	1.50696	0.0091	S
KZS05405.1	-0.665273	0.0006	S
KZS05420.1	-0.413559	0.0015	S
KZS05328.1	-1.06471	0.0018	S
KZS05304.1	3.47393	0.0095	S
KZS05258.1	-0.131823	0.0094	S
KZS05156.1	-0.388879	0.0069	S
KZS05030.1	-0.490088	0.0029	S
KZS04666.1	-0.361784	0.0098	S
KZS04707.1	-0.493107	0.0013	S
KZS04641.1	-0.311193	0.0014	S
KZS04610.1	-1.69056	0.0077	S
KZS04234.1	-0.703186	0.0067	S
KZS04453.1	0.120354	0.0043	S
KZS04456.1	-0.159271	0.0047	S
KZS04541.1	0.451681	0.0098	S
KZS04559.1	-1.28222	0.0012	S
KZS04560.1	-0.773115	0.0015	S
KZS04134.1	-0.467231	0	S
KZS04107.1	3.51362	0.0073	S
KZS04067.1	-1.7932	0.0001	S
KZS04068.1	-1.06545	0.006	S
KZS03846.1	1.65764	0.0008	S
KZS03728.1	-1.62572	0.0015	S
KZS03474.1	-4.06724	0	S
KZS03444.1	-0.389854	0.0014	S
KZS03134.1	1.71312	0.0005	S
KZS03087.1	-0.351804	0.0009	S
KZS02684.1	1.62686	0.007	S
KZS02578.1	-0.29956	0.0053	S
KZS01477.1	0.532418	0.0075	S
KZS01184.1	2.27563	0.0062	S
KZR99871.1	-1.62372	0.0095	S
KZR99451.1	-1.79141	0.0033	S
KZR99147.1	-0.12857	0.007	S
KZR98160.1	-1.3585	0.0001	S
KZR96804.1	-0.650648	0.0026	S
KZR95506.1	0.510772	0.0095	S
KZS22034.1	-0.360308	0.0005	T
KZS21895.1	-0.679957	0.0021	T
KZS21964.1	-0.229177	0.0035	T
KZS21408.1	-0.655715	0	T
KZS21495.1	-0.805057	0	T
KZS21509.1	0.189132	0.0093	T
KZS21657.1	-0.388412	0.0006	T
KZS21781.1	-1.71823	0.0001	T
KZS21797.1	-0.434548	0	T
KZS21800.1	-0.291941	0.0083	T
KZS21210.1	-1.67259	0	T
KZS20919.1	-0.474453	0.0067	T
KZS20990.1	0.302563	0.0074	T
KZS21042.1	-0.535782	0.0047	T
KZS21096.1	-0.386704	0.0062	T
KZS20885.1	-0.546303	0.0078	T
KZS20721.1	-0.580854	0.0048	T
KZS20731.1	0.390111	0.0078	T
KZS20735.1	0.147686	0.0027	T
KZS20548.1	-0.421985	0.0068	T
KZS20447.1	-0.214953	0.0001	T
KZS20472.1	-0.979083	0.0004	T
KZS20484.1	-0.951583	0.0023	T
KZS20187.1	-0.278609	0.0023	T
KZS20223.1	0.533353	0.0027	T
KZS19964.1	1.2713	0.008	T
KZS19776.1	-0.369294	0.0036	T
KZS19899.1	-1.47294	0.0017	T
KZS19673.1	-0.308668	0	T
KZS19618.1	-0.528928	0.0052	T
KZS19478.1	-1.00506	0.0043	T
KZS19279.1	0.153147	0.0035	T
KZS19320.1	-0.522853	0.0049	T
KZS19404.1	-0.171663	0.0058	T
KZS19155.1	-0.575115	0.0081	T
KZS19172.1	-1.46285	0.01	T
KZS18983.1	-0.261022	0.0016	T
KZS18961.1	-0.17843	0.008	T
KZS18727.1	-0.873043	0.0005	T
KZS18018.1	-0.742071	0.0002	T
KZS18046.1	-0.286094	0.0026	T
KZS18075.1	-1.03827	0.0036	T
KZS18098.1	-0.439537	0.0028	T
KZS17488.1	-0.420909	0.0008	T
KZS17590.1	-0.333779	0.0037	T
KZS17652.1	-0.237565	0.0004	T
KZS17146.1	0.609988	0.0022	T
KZS17294.1	-0.645824	0.0009	T
KZS16649.1	-1.54072	0	T
KZS16682.1	-0.341344	0.0003	T
KZS16780.1	-0.60579	0.0017	T
KZS16847.1	-0.623526	0.0006	T
KZS16891.1	0.254047	0.0007	T
KZS16980.1	-0.596763	0.0027	T
KZS16473.1	-1.00228	0.007	T
KZS16221.1	-0.848104	0	T
KZS16131.1	4.41782	0.0079	T
KZS16056.1	-0.229349	0.0025	T
KZS15910.1	-0.232008	0.0048	T
KZS15987.1	-0.314611	0.0003	T
KZS15822.1	0.194048	0.0034	T
KZS15479.1	-0.262665	0.0091	T
KZS15606.1	0.29956	0.0004	T
KZS15719.1	-0.820232	0.0013	T
KZS15758.1	-0.451171	0.0082	T
KZS15414.1	2.45979	0.0013	T
KZS15274.1	-0.258028	0.0098	T
KZS14960.1	-0.168656	0.003	T
KZS14979.1	-0.199001	0.0066	T
KZS15092.1	-0.387637	0.0003	T
KZS14872.1	-0.403218	0.0094	T
KZS14435.1	-0.370043	0.0014	T
KZS14586.1	-0.524863	0.0005	T
KZS14599.1	0.190528	0.0064	T
KZS14626.1	-0.582061	0.0003	T
KZS14683.1	-0.322247	0.0041	T
KZS14715.1	-0.954296	0.0041	T
KZS14821.1	0.280108	0.01	T
KZS14835.1	-0.168664	0.0024	T
KZS14332.1	-0.799993	0.0064	T
KZS14378.1	-0.584963	0.0051	T
KZS13903.1	-0.497637	0.0003	T
KZS13925.1	-1.10161	0.0012	T
KZS13947.1	-0.285274	0.0036	T
KZS14019.1	-0.298179	0.0003	T
KZS14125.1	-0.372267	0.0046	T
KZS14178.1	-0.748905	0.0009	T
KZS13844.1	-0.376409	0.0086	T
KZS13638.1	-0.416719	0.0002	T
KZS13748.1	0.830357	0.0061	T
KZS13798.1	-0.189677	0.0021	T
KZS13555.1	-0.640968	0.0015	T
KZS13531.1	-0.997336	0.0012	T
KZS13423.1	-0.87172	0.0033	T
KZS13461.1	-0.842082	0.0004	T
KZS13465.1	2.1776	0.0065	T
KZS13408.1	0.853226	0.0076	T
KZS13389.1	-1.11068	0.0032	T
KZS13180.1	0.103795	0.0071	T
KZS13255.1	-0.962088	0	T
KZS12790.1	-0.644267	0.0051	T
KZS12826.1	-0.463099	0	T
KZS12860.1	-0.654535	0.0004	T
KZS12887.1	-0.697437	0	T
KZS12898.1	-0.500339	0.0011	T
KZS12921.1	-0.554678	0.0043	T
KZS12923.1	-0.292314	0.0078	T
KZS12941.1	-0.381991	0.0056	T
KZS12983.1	-0.645845	0.0019	T
KZS12440.1	-0.164626	0.0016	T
KZS12716.1	-0.168366	0.0008	T
KZS12022.1	0.400405	0.0004	T
KZS11760.1	-0.371818	0.0087	T
KZS11766.1	-0.453335	0.0002	T
KZS11789.1	-0.0838038	0.0061	T
KZS11728.1	-0.546542	0.0027	T
KZS11599.1	-0.414171	0.0073	T
KZS11195.1	-0.334736	0.0078	T
KZS11357.1	-0.560475	0	T
KZS11017.1	-0.362244	0.0021	T
KZS10778.1	-0.406363	0.0033	T
KZS10665.1	0.229926	0	T
KZS10602.1	-0.689308	0.0061	T
KZS10621.1	-0.580544	0.0015	T
KZS10627.1	-0.690672	0.0071	T
KZS10483.1	-0.655982	0.0036	T
KZS10364.1	-0.276812	0.0094	T
KZS10290.1	-0.344008	0.0023	T
KZS10162.1	-0.766938	0.0001	T
KZS10163.1	-1.19953	0.0001	T
KZS10165.1	-0.827374	0	T
KZS10168.1	-0.829826	0.0002	T
KZS10067.1	-0.748213	0.0001	T
KZS10006.1	-0.25674	0.0045	T
KZS09423.1	-0.195163	0	T
KZS09454.1	-0.369595	0.0042	T
KZS09315.1	-0.298147	0.0091	T
KZS09107.1	-0.779532	0.0025	T
KZS08821.1	-0.339206	0.0026	T
KZS08497.1	-0.119964	0.0009	T
KZS08558.1	-0.533077	0.0033	T
KZS08649.1	-0.430724	0.0007	T
KZS08244.1	2.40336	0.0038	T
KZS08163.1	2	0.001	T
KZS08069.1	-0.433946	0.0008	T
KZS07806.1	-0.791258	0.0044	T
KZS07869.1	-0.556738	0.0047	T
KZS07906.1	-1.03279	0.0001	T
KZS07937.1	-1.50493	0	T
KZS07994.1	0.472989	0	T
KZS07369.1	-0.59309	0.0004	T
KZS07148.1	-0.226064	0.0001	T
KZS06849.1	-0.371152	0.0076	T
KZS06853.1	-4.53581	0.0032	T
KZS06668.1	0.171104	0.0013	T
KZS06548.1	-0.282274	0.0074	T
KZS06024.1	-0.334656	0.0027	T
KZS06096.1	1.70526	0.0022	T
KZS05944.1	-0.517735	0.0044	T
KZS05829.1	-0.836808	0.0002	T
KZS05868.1	-0.206708	0.0097	T
KZS05717.1	-1.06477	0.0004	T
KZS05719.1	-0.909955	0.0024	T
KZS05740.1	0.0984757	0.0079	T
KZS05697.1	-0.804402	0.0037	T
KZS05223.1	-0.718513	0.0007	T
KZS05128.1	-0.497521	0.0018	T
KZS05134.1	-1.11677	0.0018	T
KZS05135.1	-0.334118	0.0006	T
KZS05019.1	-0.645934	0.0002	T
KZS04876.1	-0.426287	0.0001	T
KZS04883.1	-0.251454	0.0074	T
KZS04671.1	-0.457654	0.0064	T
KZS04704.1	-0.402294	0.0021	T
KZS04635.1	-0.269879	0.0027	T
KZS04237.1	-0.292928	0.003	T
KZS04298.1	-0.41293	0.0008	T
KZS04398.1	-0.601357	0.0054	T
KZS04426.1	-1.02561	0.0096	T
KZS03997.1	-0.869902	0.0047	T
KZS03768.1	-0.196692	0.0061	T
KZS03701.1	-1.2414	0.0007	T
KZS03483.1	-0.129864	0.0078	T
KZS03534.1	-0.875501	0	T
KZS03546.1	-0.49528	0.0024	T
KZS03050.1	-0.576146	0.0002	T
KZS02922.1	-0.569532	0	T
KZS03018.1	-4.78286	0.0002	T
KZS02864.1	-0.301697	0.0041	T
KZS02573.1	0.427561	0.0013	T
KZS02346.1	-0.680248	0.0052	T
KZS01125.1	-0.365594	0.0056	T
KZS20563.1	-0.738854	0.0012	U
KZS19190.1	-0.434129	0.0069	U
KZS18867.1	-0.316844	0.0078	U
KZS17132.1	-0.470598	0.0098	U
KZS16139.1	-0.470664	0.0093	U
KZS15503.1	-1.37013	0	U
KZS15716.1	-0.384933	0.0087	U
KZS15280.1	-0.416696	0.0078	U
KZS14831.1	-0.22956	0.0082	U
KZS14347.1	-0.315886	0.0023	U
KZS13821.1	-0.238878	0.0002	U
KZS13030.1	-1.54303	0.0002	U
KZS12219.1	0.0817026	0.0013	U
KZS12358.1	-0.339682	0.0099	U
KZS11991.1	-0.171698	0.0048	U
KZS11733.1	0.140402	0.0075	U
KZS11615.1	-1.00626	0.0022	U
KZS11417.1	-0.233665	0.0026	U
KZS11421.1	-0.133298	0.0001	U
KZS10855.1	-0.279953	0.0062	U
KZS10430.1	-0.305949	0.0016	U
KZS10155.1	0.645664	0.0001	U
KZS07834.1	-0.241938	0.0004	U
KZS06726.1	-0.396602	0.0001	U
KZS06027.1	-0.252559	0.0017	U
KZS05199.1	0.145376	0.0043	U
KZS04751.1	2.37481	0.0047	U
KZS04263.1	-0.372721	0.0098	U
KZS03859.1	-0.445745	0.002	U
KZS03735.1	-0.440074	0	U
KZS03054.1	-0.285017	0.0023	U
KZR99463.1	-0.607374	0.0056	U
KZR97017.1	-0.460004	0.0067	U
KZS18714.1	0.572824	0.0064	V
KZS18226.1	-1.31021	0.009	V
KZS18237.1	0.336201	0.0037	V
KZS17223.1	-0.162465	0.0082	V
KZS09277.1	-2.60029	0.0099	V
KZS04414.1	-0.470451	0.0048	V
KZS21505.1	-0.250151	0.0042	W
KZS20495.1	-0.667156	0.0009	W
KZS20319.1	-0.275386	0.0047	W
KZS19554.1	-2.26653	0.0003	W
KZS19555.1	-2.69799	0.01	W
KZS17417.1	0.815922	0.0001	W
KZS16365.1	-0.557331	0.0008	W
KZS14742.1	-0.275227	0.0048	W
KZS12970.1	-2.80023	0.0098	W
KZS12137.1	-1.1267	0.0063	W
KZS11398.1	-1.12228	0.0012	W
KZS11517.1	0.367209	0.0046	W
KZS10570.1	-0.556147	0.0046	W
KZS08819.1	-4.17698	0.0045	W
KZS07992.1	0.942063	0.0028	W
KZS07623.1	-1.1527	0.0029	W
KZS06951.1	-7.17958	0.0039	W
KZS05104.1	0.805611	0.004	W
KZS05095.1	-0.571515	0.001	W
KZS04537.1	-0.586493	0.0057	W
KZS22022.1	-0.181775	0.0025	X
KZS21873.1	-1.16162	0.0042	X
KZS21950.1	4.94136	0.0001	X
KZS21333.1	-1.40265	0.0032	X
KZS21396.1	-3.85985	0.0055	X
KZS21442.1	-1.65849	0.004	X
KZS21774.1	-2.33758	0.001	X
KZS21777.1	-0.638492	0.0072	X
KZS20923.1	-2.20581	0.0083	X
KZS20979.1	-1.20945	0.0001	X
KZS21026.1	0.603578	0.007	X
KZS21077.1	0.41922	0.0015	X
KZS20852.1	-0.34866	0.0018	X
KZS20791.1	-0.22117	0.0093	X
KZS20599.1	-1.43619	0.0016	X
KZS20280.1	-0.746402	0.0001	X
KZS20300.1	-1.10384	0.0002	X
KZS20161.1	4.42492	0.006	X
KZS20172.1	-0.466745	0.007	X
KZS20121.1	-0.764475	0.0019	X
KZS20031.1	-3.60958	0.0078	X
KZS20032.1	1.6545	0.0012	X
KZS19967.1	-0.624997	0.0022	X
KZS19956.1	0.321928	0.0051	X
KZS19882.1	1.57134	0.0063	X
KZS19900.1	-1.11093	0.0043	X
KZS19588.1	-0.592842	0.0011	X
KZS19532.1	-2.15573	0	X
KZS19291.1	-0.444902	0.0007	X
KZS19308.1	-0.323952	0.0094	X
KZS19326.1	0.740233	0.0087	X
KZS19358.1	0.721405	0.0025	X
KZS19432.1	-0.764396	0.0084	X
KZS19207.1	-1.05789	0.0024	X
KZS19161.1	-1.51457	0.0048	X
KZS19088.1	6.6801	0.0041	X
KZS19120.1	-1.33155	0.0003	X
KZS19121.1	-0.781465	0.0067	X
KZS18396.1	-0.316655	0.0033	X
KZS18417.1	0.338965	0.009	X
KZS18573.1	-6.03207	0.0003	X
KZS18640.1	0.418805	0.0097	X
KZS18641.1	-2.5236	0	X
KZS18643.1	-5.09543	0.0013	X
KZS18672.1	-3.11818	0.0033	X
KZS18678.1	-0.260867	0.0068	X
KZS18799.1	-0.737861	0.0032	X
KZS18330.1	-0.475338	0.0053	X
KZS18298.1	-1.09921	0.0011	X
KZS17802.1	0.673872	0.0027	X
KZS17916.1	-1.20938	0	X
KZS17957.1	-0.744085	0.001	X
KZS17993.1	5.84523	0.0056	X
KZS17994.1	4.33559	0.0012	X
KZS18056.1	3.097	0.0071	X
KZS17559.1	-1.605	0.0006	X
KZS17622.1	-4.55364	0.0091	X
KZS17690.1	-5.39195	0.0015	X
KZS17102.1	-1.55876	0.0002	X
KZS17199.1	-0.995513	0.0017	X
KZS17221.1	-1.41785	0.0074	X
KZS16598.1	1.52607	0.0018	X
KZS16605.1	-1.65381	0.0014	X
KZS16636.1	0.430229	0.0055	X
KZS16648.1	-1.21291	0.0004	X
KZS16650.1	-1.66094	0.0007	X
KZS16676.1	0.245945	0.0081	X
KZS16696.1	2.49046	0.0019	X
KZS16700.1	-1.37084	0.0043	X
KZS16701.1	-3.52567	0.0014	X
KZS16726.1	2.32193	0.0031	X
KZS16734.1	2.57701	0.0056	X
KZS16736.1	2.30535	0.0084	X
KZS16739.1	-4.71228	0.0015	X
KZS16748.1	-0.488622	0.0008	X
KZS16783.1	-2.27196	0.0083	X
KZS16788.1	-2.29866	0	X
KZS16853.1	-0.206521	0.004	X
KZS16854.1	-1.03616	0	X
KZS16864.1	-3.54931	0.0032	X
KZS16970.1	-0.479647	0.0075	X
KZS17015.1	-5.37681	0.004	X
KZS16347.1	-0.665581	0.0007	X
KZS16404.1	-0.835506	0.005	X
KZS16215.1	-1.4398	0.0005	X
KZS16217.1	-1.65198	0	X
KZS16072.1	-1.21379	0.0008	X
KZS16073.1	-1.54417	0.0013	X
KZS16095.1	-2.30107	0.0018	X
KZS16126.1	3.63918	0.0005	X
KZS15925.1	-0.655907	0.0062	X
KZS15937.1	-1.19855	0.0082	X
KZS15948.1	-0.257981	0.0049	X
KZS15976.1	-0.448676	0.0047	X
KZS15907.1	-2.34618	0.0051	X
KZS15815.1	-0.660266	0.0022	X
KZS15459.1	-4.57356	0.003	X
KZS15522.1	-0.839602	0.0018	X
KZS15626.1	2.15549	0.0061	X
KZS15695.1	0.687087	0.0052	X
KZS15306.1	-0.620808	0.0085	X
KZS14897.1	-2.32698	0.0055	X
KZS14989.1	-0.675	0.0008	X
KZS15016.1	0.841302	0	X
KZS15048.1	1.80473	0.0086	X
KZS14425.1	-0.351268	0.006	X
KZS14468.1	-1.3964	0.0004	X
KZS14661.1	-0.794102	0.0034	X
KZS14717.1	-0.573185	0.0044	X
KZS14776.1	-1.42001	0.0014	X
KZS14851.1	-0.304617	0.0056	X
KZS14227.1	0.132038	0.0046	X
KZS14239.1	-0.80495	0.0077	X
KZS13928.1	-3.33759	0.0077	X
KZS14088.1	3.37084	0.0045	X
KZS14160.1	-0.915631	0.0006	X
KZS13847.1	-0.52359	0.0051	X
KZS13662.1	1.66849	0.0015	X
KZS13673.1	-4.05182	0.0014	X
KZS13674.1	-3.22434	0.0018	X
KZS13749.1	1.14272	0.0001	X
KZS13590.1	-1.46949	0.0063	X
KZS13575.1	-1.48614	0	X
KZS13448.1	1.11206	0.0021	X
KZS13464.1	0.907716	0.0091	X
KZS13397.1	-1.38432	0.0028	X
KZS13337.1	-1.41181	0.0021	X
KZS13308.1	-1.11103	0.0001	X
KZS13185.1	-1.82118	0.0026	X
KZS13283.1	-0.416951	0.0096	X
KZS13167.1	-0.950313	0.0003	X
KZS12784.1	-4.72651	0.0012	X
KZS12798.1	0.350083	0.0087	X
KZS12802.1	-1.62121	0.0023	X
KZS12837.1	3.15936	0.0095	X
KZS12838.1	2.99924	0.0075	X
KZS12849.1	-0.852612	0.0033	X
KZS12852.1	-0.749697	0.003	X
KZS12855.1	0.841756	0.0007	X
KZS12856.1	-0.550084	0.0015	X
KZS12857.1	-0.989324	0.0003	X
KZS12908.1	-0.538078	0.0075	X
KZS12948.1	-0.600393	0.0055	X
KZS12960.1	-0.641325	0.0061	X
KZS12760.1	-0.770681	0.0012	X
KZS12392.1	0.0432532	0.0069	X
KZS12393.1	-0.210056	0.0064	X
KZS12502.1	-2.42108	0.0022	X
KZS12637.1	1.39007	0.0073	X
KZS12754.1	-1.02137	0.0007	X
KZS12165.1	6.64386	0.0045	X
KZS12036.1	-0.237194	0.0083	X
KZS12064.1	-1.13551	0.0042	X
KZS11950.1	-3.70664	0.0037	X
KZS11901.1	-0.155004	0.0021	X
KZS11890.1	-0.826659	0.0033	X
KZS11845.1	4.45943	0.01	X
KZS11830.1	-1.34378	0.0007	X
KZS11827.1	0.543543	0.0055	X
KZS11822.1	-0.526966	0.0039	X
KZS11810.1	-0.40533	0.0015	X
KZS11631.1	-5.13594	0.0019	X
KZS11157.1	-0.322827	0.005	X
KZS11158.1	-1.19931	0.0085	X
KZS11170.1	-0.350907	0.0077	X
KZS11187.1	-0.378512	0.0087	X
KZS11320.1	0.375128	0.0001	X
KZS11425.1	0.202308	0.0087	X
KZS11509.1	-2.91308	0.0008	X
KZS11519.1	-1.49033	0.0008	X
KZS11526.1	0.889204	0.0054	X
KZS11527.1	1.2828	0.0043	X
KZS11008.1	-0.581528	0.0081	X
KZS10980.1	-1.56426	0.0019	X
KZS10962.1	2.45315	0	X
KZS10874.1	0.499968	0.0046	X
KZS10936.1	-0.436465	0.0083	X
KZS10822.1	-0.916342	0.0013	X
KZS10809.1	-5.54469	0.0052	X
KZS10797.1	-0.479529	0.0014	X
KZS10756.1	1.02455	0.0012	X
KZS10746.1	-3.76939	0.0046	X
KZS10726.1	-1.19265	0.0099	X
KZS10654.1	0.656046	0.0033	X
KZS10615.1	-4.57777	0.0011	X
KZS10635.1	1.12831	0.0004	X
KZS10557.1	-0.430777	0.0051	X
KZS10443.1	0.705257	0.0061	X
KZS10164.1	-1.62975	0.0003	X
KZS10083.1	-1.57603	0.0098	X
KZS09799.1	-0.384473	0.0099	X
KZS09676.1	-0.811733	0.0037	X
KZS09662.1	4.42146	0.0003	X
KZS09491.1	-0.838845	0.0099	X
KZS09519.1	-0.942564	0.0006	X
KZS09417.1	-0.690795	0.0008	X
KZS09345.1	-3.03148	0.0006	X
KZS09405.1	-0.566376	0.0001	X
KZS08947.1	-1.35841	0.0002	X
KZS08492.1	-0.90837	0.0056	X
KZS08502.1	-3.4946	0.004	X
KZS08523.1	0.996588	0.0062	X
KZS08524.1	1.23766	0.0001	X
KZS08539.1	-2.33507	0.0018	X
KZS08601.1	-1.1688	0.0046	X
KZS08615.1	-0.528535	0.0025	X
KZS08774.1	-1.10814	0.0041	X
KZS08343.1	-2.45098	0.001	X
KZS08377.1	-1.00351	0.001	X
KZS08214.1	-0.802539	0.0025	X
KZS08052.1	-1.39159	0.0017	X
KZS08055.1	-0.700811	0.0053	X
KZS07826.1	-0.896907	0.0058	X
KZS07842.1	1.45943	0.0066	X
KZS07879.1	-0.63818	0.0072	X
KZS07962.1	-0.383907	0.0014	X
KZS07984.1	-0.726982	0.0014	X
KZS07789.1	3.30875	0.0058	X
KZS07751.1	4.53051	0.0049	X
KZS07502.1	-0.5943	0.0015	X
KZS07515.1	-0.652981	0.0009	X
KZS07562.1	-1.32062	0.0042	X
KZS07397.1	-2.91561	0.0068	X
KZS07317.1	-4.12928	0.005	X
KZS07292.1	-1.21528	0.0082	X
KZS07126.1	-0.705337	0.001	X
KZS06815.1	-0.748549	0.0001	X
KZS06824.1	-0.379199	0.0015	X
KZS06825.1	-0.830795	0.001	X
KZS06860.1	-1.89662	0.0007	X
KZS06893.1	0.541732	0.002	X
KZS06941.1	3.03982	0.0004	X
KZS06993.1	-1.61891	0.0061	X
KZS06690.1	-0.592908	0.0042	X
KZS06072.1	-2.11298	0.0076	X
KZS06074.1	-2.0393	0.0072	X
KZS06075.1	-1.66374	0.0089	X
KZS06076.1	-2.54435	0.0057	X
KZS06088.1	-3.44924	0.0081	X
KZS06104.1	-1.75898	0.0012	X
KZS05859.1	0.838362	0.0015	X
KZS05915.1	2.4113	0.0014	X
KZS05920.1	-0.84663	0.0001	X
KZS05778.1	-0.505351	0.0077	X
KZS05726.1	-0.678576	0.0079	X
KZS05751.1	-0.833292	0.0025	X
KZS05658.1	-3.01937	0.0084	X
KZS05406.1	-0.711742	0.0014	X
KZS05153.1	-1.08998	0.0063	X
KZS04938.1	-2.49163	0.0013	X
KZS04963.1	-0.612471	0.0054	X
KZS04970.1	0.118086	0.0083	X
KZS05010.1	-2.2691	0.0016	X
KZS04694.1	-0.443138	0.0044	X
KZS04631.1	-0.406714	0.0065	X
KZS04275.1	-5.89338	0.0057	X
KZS04347.1	-1.5025	0.0058	X
KZS04386.1	-0.481732	0.003	X
KZS04401.1	1.68566	0.0065	X
KZS04429.1	-0.517058	0.0035	X
KZS04455.1	-0.234997	0.0023	X
KZS04498.1	-1.91768	0.0013	X
KZS04543.1	-0.776648	0.0083	X
KZS04567.1	0.107915	0.0096	X
KZS04020.1	-0.281368	0.0031	X
KZS04040.1	-0.298717	0.009	X
KZS03963.1	-0.857202	0.0001	X
KZS03902.1	-1.39734	0.0084	X
KZS03864.1	-0.197043	0.0002	X
KZS03670.1	0.116627	0.0062	X
KZS03553.1	-0.976541	0.0046	X
KZS03560.1	-0.522031	0.0044	X
KZS03565.1	-0.432024	0.001	X
KZS03421.1	-1.75174	0.0044	X
KZS03428.1	-1.03395	0.0006	X
KZS03434.1	0.719744	0.006	X
KZS03379.1	-3.52838	0.006	X
KZS03207.1	-1.12711	0.0002	X
KZS03211.1	1.67151	0.0037	X
KZS03265.1	-2.95143	0.0001	X
KZS03272.1	-0.339261	0.0069	X
KZS02941.1	-0.987742	0.0008	X
KZS02840.1	-0.836501	0.0089	X
KZS02802.1	3.00666	0.0046	X
KZS02612.1	0.944858	0.0088	X
KZS02599.1	-0.566511	0.0018	X
KZS02503.1	2.11142	0.0004	X
KZS02297.1	1.93654	0.01	X
KZS02127.1	-0.67627	0.0013	X
KZS02070.1	-0.534702	0.0011	X
KZS01948.1	-0.904202	0.0025	X
KZS01884.1	-1.64219	0.0001	X
KZS01846.1	1.60334	0.002	X
KZS01795.1	-1.06401	0.0017	X
KZS01751.1	-1.48695	0.0053	X
KZS01483.1	-1.0217	0.0019	X
KZS01448.1	-0.635046	0.0027	X
KZS01226.1	-0.631124	0.0093	X
KZS01218.1	-0.516412	0.0043	X
KZS01055.1	-0.733645	0.0001	X
KZS01001.1	-1.45257	0.0029	X
KZS00799.1	-1.18242	0.0007	X
KZS00797.1	-0.699295	0.0087	X
KZS00660.1	-1.01042	0.0004	X
KZS00181.1	0.52146	0.0095	X
KZS00054.1	-2.39593	0.0017	X
KZS00029.1	1.86911	0.0011	X
KZR99963.1	-1.52941	0.0024	X
KZR99949.1	2.39705	0.0004	X
KZR99922.1	0.429744	0.0048	X
KZR99795.1	-1.74416	0.0042	X
KZR99633.1	-2.20645	0.0052	X
KZR99512.1	-0.787128	0	X
KZR99505.1	1.30996	0.0093	X
KZR99277.1	-0.800528	0.0034	X
KZR99018.1	2.15325	0.0004	X
KZR98962.1	-0.893297	0.0053	X
KZR98771.1	-1.4567	0.0005	X
KZR98723.1	-0.73243	0.0026	X
KZR98375.1	0.499131	0.006	X
KZR98091.1	1.21273	0.0038	X
KZR97377.1	-0.951306	0.0078	X
KZR97361.1	1.32193	0.0032	X
KZR97329.1	-1.51206	0	X
KZR97320.1	1.0746	0.0001	X
KZR97141.1	2.68813	0.0016	X
KZR96913.1	-1.86983	0.0015	X
KZR96673.1	-0.679963	0.0079	X
KZR96488.1	-2.87127	0.0004	X
KZR96483.1	1.00699	0.0029	X
KZR96322.1	1.44206	0.0045	X
KZR96165.1	-0.41331	0.008	X
KZR96069.1	-1.21462	0.0011	X
KZR95875.1	1.74704	0.0066	X
KZR95857.1	-2.90689	0.0029	X
KZR95758.1	0.767589	0.0012	X
KZR95645.1	1.66344	0.0006	X
KZR95573.1	-0.277429	0.0065	X
KZR95471.1	1.63913	0.0005	X
KZS19274.1	-0.856743	0.0004	Z
KZS19409.1	-0.159234	0.009	Z
KZS19051.1	-0.188021	0.001	Z
KZS18588.1	-0.155947	0.0038	Z
KZS18040.1	-0.34546	0.0026	Z
KZS18162.1	-0.357088	0.0026	Z
KZS16249.1	0.712908	0	Z
KZS15890.1	-1.01612	0.0051	Z
KZS15468.1	-1.43249	0.0014	Z
KZS15442.1	-0.275059	0.006	Z
KZS15393.1	-0.334393	0.0038	Z
KZS14603.1	-0.658742	0.0001	Z
KZS14111.1	-0.748389	0.0061	Z
KZS13254.1	-1.3356	0.0005	Z
KZS13282.1	0.174394	0.0044	Z
KZS12357.1	-0.382141	0	Z
KZS12639.1	-0.297008	0.0002	Z
KZS11071.1	-2.93252	0.0098	Z
KZS10851.1	-0.234197	0.0072	Z
KZS10574.1	-0.956125	0.0004	Z
KZS09668.1	-0.317035	0.0054	Z
KZS09616.1	-0.440933	0.0037	Z
KZS05106.1	-0.599555	0.0026	Z
KZS04701.1	-0.505825	0.006	Z
KZS04235.1	-0.390478	0.0001	Z
KZS03471.1	-0.432773	0.0059	Z
KZR97858.1	-0.278355	0.0047	Z

## Sheet: Temp_sig_LOG_FC2_CY_E.txt
product_accession	LOG2FC	p-value	COG1
KZS22010.1	-1.33753	0.0002	A
KZS21301.1	0.364059	0.0036	A
KZS21516.1	0.36642	0.0028	A
KZS21548.1	0.249811	0.0016	A
KZS21606.1	0.592594	0.0012	A
KZS21632.1	0.549401	0.0051	A
KZS21641.1	0.383002	0.0058	A
KZS21783.1	0.463013	0.002	A
KZS21261.1	-0.162762	0.0022	A
KZS20818.1	0.431342	0.0018	A
KZS20545.1	0.644406	0.0016	A
KZS20427.1	0.301155	0.001	A
KZS20479.1	0.378297	0.0031	A
KZS20408.1	0.40325	0.0033	A
KZS20177.1	0.320581	0.0031	A
KZS20218.1	0.177754	0.0066	A
KZS20240.1	0.631829	0.0013	A
KZS19962.1	0.616463	0.0011	A
KZS19813.1	0.643034	0.0011	A
KZS19758.1	0.444816	0.0003	A
KZS19655.1	0.926432	0.0018	A
KZS19625.1	0.44404	0.0003	A
KZS19339.1	0.244448	0.0077	A
KZS19414.1	0.696804	0.0012	A
KZS18498.1	0.298366	0.0015	A
KZS18603.1	0.0806185	0.0038	A
KZS18686.1	-0.629012	0.0016	A
KZS18832.1	0.778681	0.0009	A
KZS17920.1	0.448999	0.0026	A
KZS18034.1	-0.200266	0.0024	A
KZS17628.1	0.416538	0.0018	A
KZS17634.1	0.391771	0.0009	A
KZS17117.1	0.628054	0.0016	A
KZS17140.1	0.204988	0.0002	A
KZS17198.1	0.250157	0.0004	A
KZS17358.1	-0.0913545	0.0025	A
KZS17379.1	0.367051	0.0033	A
KZS16745.1	0.436608	0.0077	A
KZS16913.1	0.631371	0.002	A
KZS16950.1	0.561472	0.0021	A
KZS17013.1	0.43329	0.0043	A
KZS16437.1	-0.169523	0.0095	A
KZS16179.1	0.240178	0.0031	A
KZS15818.1	0.517599	0.0054	A
KZS15502.1	0.384423	0.0049	A
KZS15575.1	0.527607	0.0032	A
KZS15590.1	0.730728	0.0018	A
KZS15691.1	0.212809	0.0016	A
KZS15327.1	0.740534	0.0003	A
KZS15241.1	-0.321195	0.0018	A
KZS15007.1	-0.222198	0.0058	A
KZS15027.1	0.528694	0.0013	A
KZS15062.1	0.466438	0.003	A
KZS14445.1	0.500097	0.0038	A
KZS14463.1	0.6451	0.0033	A
KZS14212.1	0.252995	0.001	A
KZS14229.1	0.252923	0.0093	A
KZS14133.1	0.490632	0.0065	A
KZS13794.1	0.658996	0.0006	A
KZS13007.1	1.19313	0.0014	A
KZS12822.1	0.426861	0.0008	A
KZS12827.1	0.61612	0.0013	A
KZS12600.1	0.369194	0.0078	A
KZS12735.1	-0.478248	0.0021	A
KZS11882.1	0.181769	0.0059	A
KZS11781.1	0.525815	0.0021	A
KZS11204.1	0.225059	0.0077	A
KZS11290.1	0.287342	0.0019	A
KZS11494.1	0.426761	0.0018	A
KZS10861.1	0.38029	0.0082	A
KZS10585.1	-1.28663	0.0015	A
KZS09605.1	0.59093	0.0035	A
KZS09479.1	0.329477	0.006	A
KZS09304.1	0.501811	0.0057	A
KZS09396.1	0.512613	0.002	A
KZS09187.1	-0.182864	0.006	A
KZS09207.1	0.172181	0.006	A
KZS08928.1	-0.307683	0.0027	A
KZS08740.1	0.625593	0.0089	A
KZS08741.1	-1.04814	0.0011	A
KZS08342.1	0.476393	0.0009	A
KZS07892.1	-0.0197832	0.0024	A
KZS07739.1	0.358753	0.0065	A
KZS07546.1	0.464117	0.0024	A
KZS07555.1	0.422281	0.0029	A
KZS07559.1	0.245823	0.0019	A
KZS06989.1	0.476965	0.0058	A
KZS06435.1	-0.171151	0.0007	A
KZS05466.1	-0.577713	0.0001	A
KZS05118.1	0.402588	0.0008	A
KZS05024.1	-0.452274	0.0036	A
KZS04818.1	0.489228	0.0083	A
KZS03203.1	0.724278	0.0046	A
KZS03246.1	0.405214	0.0018	A
KZS03262.1	0.450783	0.0005	A
KZS03137.1	-0.275053	0.0093	A
KZS02919.1	0.304312	0.0038	A
KZS02969.1	0.54443	0.001	A
KZS02971.1	0.416908	0.0054	A
KZS02490.1	-0.355129	0.005	A
KZS01849.1	0.624306	0.0027	A
KZS01779.1	0.909982	0.0037	A
KZR98724.1	-0.243054	0.006	A
KZR98504.1	0.450607	0	A
KZR97799.1	-0.0989107	0.0014	A
KZS21939.1	-0.289637	0.0029	B
KZS21738.1	-0.300874	0.0061	B
KZS20789.1	-0.158081	0.0064	B
KZS20564.1	0.68779	0.001	B
KZS19136.1	-0.512158	0.0043	B
KZS19032.1	-0.274959	0.0064	B
KZS18928.1	-0.162677	0.0099	B
KZS18676.1	-0.370889	0.0016	B
KZS18053.1	-1.04402	0.001	B
KZS17485.1	0.471013	0.0081	B
KZS17416.1	-0.788593	0.0032	B
KZS16767.1	-1.04554	0.0031	B
KZS16476.1	0.30403	0.0035	B
KZS16124.1	-1.55704	0.0008	B
KZS15738.1	-0.492488	0.0045	B
KZS15213.1	0.341901	0.0091	B
KZS14748.1	1.38704	0.0001	B
KZS14838.1	0.498323	0.0048	B
KZS13629.1	0.365329	0.0009	B
KZS13695.1	-0.477543	0.0051	B
KZS12209.1	-0.303819	0.0044	B
KZS12587.1	0.320076	0.0085	B
KZS12599.1	-0.333972	0.005	B
KZS11633.1	0.275415	0.0072	B
KZS11140.1	1.7021	0.0096	B
KZS11506.1	-1.21717	0.0074	B
KZS09885.1	0.370212	0.0058	B
KZS09650.1	0.435669	0.0042	B
KZS08803.1	0.301675	0.0035	B
KZS07492.1	-0.297751	0.0064	B
KZS07286.1	-1.32392	0.0082	B
KZS06953.1	2.32759	0.0065	B
KZS05996.1	-0.325765	0.0013	B
KZS04897.1	-1.40084	0.0016	B
KZS04022.1	0.778306	0.0022	B
KZS02934.1	-0.262616	0.0039	B
KZR99511.1	-0.588002	0.0004	B
KZS21867.1	-0.456812	0.0032	C
KZS21739.1	0.242334	0.0007	C
KZS21080.1	0.335295	0.0042	C
KZS21097.1	-0.213934	0.0013	C
KZS20095.1	-0.363993	0.002	C
KZS19960.1	-0.0351011	0.0021	C
KZS19850.1	0.567114	0.0022	C
KZS19393.1	0.381015	0.0003	C
KZS18284.1	0.306978	0.0095	C
KZS17277.1	0.326648	0.0014	C
KZS17343.1	-0.531027	0.0049	C
KZS17059.1	-0.353979	0.0015	C
KZS16532.1	0.386362	0.0023	C
KZS15625.1	0.348406	0.0045	C
KZS15286.1	0.568976	0.0004	C
KZS14926.1	-0.34851	0.0005	C
KZS14991.1	-0.33804	0.001	C
KZS14472.1	-0.931125	0.0024	C
KZS14762.1	0.11807	0.001	C
KZS14788.1	-0.894704	0.0024	C
KZS14857.1	0.315776	0.008	C
KZS14350.1	0.215596	0.0004	C
KZS14077.1	-0.347348	0.0036	C
KZS13121.1	0.397356	0.0019	C
KZS12248.1	-0.493526	0.0042	C
KZS12480.1	-1.97177	0.0073	C
KZS12493.1	0.623366	0.0018	C
KZS11858.1	0.726239	0.0017	C
KZS11056.1	0.510965	0.0008	C
KZS11252.1	-0.52204	0.0006	C
KZS11364.1	-0.245893	0.0008	C
KZS10842.1	0.216889	0.0022	C
KZS10799.1	-0.254108	0.0018	C
KZS10689.1	-0.391666	0.0013	C
KZS10559.1	-0.254885	0.002	C
KZS10560.1	0.659771	0.0001	C
KZS10200.1	-0.235015	0.0068	C
KZS08932.1	0.225325	0.0098	C
KZS08472.1	0.493111	0.0021	C
KZS08570.1	0.477225	0.0007	C
KZS08632.1	0.301952	0.0046	C
KZS07998.1	-0.223615	0.0027	C
KZS07073.1	0.306724	0.0089	C
KZS07115.1	-0.393153	0.0007	C
KZS07135.1	-0.321167	0.0042	C
KZS06031.1	0.258245	0.0088	C
KZS05982.1	-0.330014	0.0021	C
KZS05421.1	0.466669	0.0015	C
KZS04571.1	0.515807	0.0011	C
KZS04582.1	0.409014	0.0054	C
KZS04009.1	-0.306173	0.0002	C
KZS03946.1	-0.143926	0.0022	C
KZS03797.1	-0.788931	0.0017	C
KZS03608.1	-0.274202	0.0072	C
KZS03498.1	-0.374283	0.0013	C
KZS03216.1	0.302975	0.0094	C
KZS02972.1	-0.238689	0.0002	C
KZS02973.1	-0.431573	0.0017	C
KZR99923.1	0.384676	0.0072	C
KZR99745.1	-0.997668	0.0036	C
KZS22071.1	-0.427859	0.0014	D
KZS21331.1	3.99354	0	D
KZS21406.1	0.0990249	0.0094	D
KZS20457.1	0.389537	0.0034	D
KZS18548.1	0.275374	0.0094	D
KZS18771.1	-0.808249	0.0007	D
KZS18151.1	-0.584775	0.0043	D
KZS17767.1	-0.486277	0.0008	D
KZS17325.1	-0.19512	0.004	D
KZS17386.1	0.564028	0.0019	D
KZS16777.1	0.297996	0.0012	D
KZS16933.1	1.36678	0.0056	D
KZS15809.1	0.174195	0.0089	D
KZS15694.1	0.368263	0.0068	D
KZS14620.1	-0.817797	0.0034	D
KZS13863.1	0.322956	0.0062	D
KZS13398.1	0.432932	0.0019	D
KZS13107.1	-0.136532	0.0004	D
KZS12526.1	-1.18149	0.0019	D
KZS12734.1	0.334968	0.0088	D
KZS12199.1	0.335077	0.003	D
KZS10868.1	-0.157364	0.0013	D
KZS09911.1	-0.186361	0.0082	D
KZS09921.1	0.869248	0.0016	D
KZS09614.1	-0.167334	0.008	D
KZS09434.1	-0.375645	0.0014	D
KZS09438.1	-0.76576	0.0005	D
KZS09296.1	-0.372554	0.0015	D
KZS08588.1	-0.324902	0.0001	D
KZS08284.1	-0.113675	0.0043	D
KZS08054.1	0.965235	0.0045	D
KZS07858.1	0.279144	0	D
KZS07964.1	0.457315	0.0051	D
KZS07282.1	-0.151118	0.0009	D
KZS07106.1	-0.129775	0.0096	D
KZS06084.1	0.456046	0	D
KZS04355.1	0.328639	0.0059	D
KZS03192.1	0.545311	0.0018	D
KZS02945.1	0.336886	0.0059	D
KZS02992.1	-0.0648549	0	D
KZR97611.1	-0.761804	0.0031	D
KZR96646.1	0.289059	0.0072	D
KZS21871.1	-1.61683	0.0019	E
KZS21929.1	-1.2102	0.0017	E
KZS21310.1	-0.275068	0.005	E
KZS21471.1	-2.07336	0.002	E
KZS21706.1	0.301072	0.0038	E
KZS21788.1	0.253697	0.0095	E
KZS21047.1	0.433436	0.0007	E
KZS20465.1	-0.247681	0.0068	E
KZS20412.1	-3.3356	0.0064	E
KZS20356.1	-1.07449	0.0002	E
KZS20167.1	0.133586	0.0008	E
KZS20195.1	0.371501	0.0019	E
KZS20105.1	0.629641	0	E
KZS19802.1	-0.463901	0.0055	E
KZS19816.1	0.532696	0.0017	E
KZS19867.1	0.255238	0.0016	E
KZS19876.1	0.454126	0.0018	E
KZS19633.1	-0.584014	0.0023	E
KZS19310.1	-0.801784	0.0038	E
KZS19040.1	-0.902703	0.0098	E
KZS18945.1	0.51893	0.0061	E
KZS18388.1	-1.21124	0.0048	E
KZS18502.1	-0.305574	0.0013	E
KZS18524.1	-0.18699	0.0082	E
KZS18847.1	-0.400406	0.0015	E
KZS17848.1	-0.723536	0.0048	E
KZS17749.1	0.105933	0.0031	E
KZS17493.1	0.328473	0.0012	E
KZS17565.1	0.17311	0.009	E
KZS17607.1	0.457473	0.0004	E
KZS17613.1	-0.411363	0.0018	E
KZS17623.1	0.507668	0.0027	E
KZS17205.1	-0.896719	0.0097	E
KZS17229.1	-0.399629	0.0046	E
KZS17344.1	-0.489805	0.0046	E
KZS16579.1	-1.38015	0.0006	E
KZS16808.1	-0.579668	0.0033	E
KZS16313.1	-1.42593	0.0012	E
KZS16122.1	0.528612	0.0002	E
KZS15478.1	-0.274153	0.0065	E
KZS15679.1	-0.418501	0.0048	E
KZS15680.1	-2.15388	0.0014	E
KZS15681.1	-1.13089	0.0011	E
KZS15682.1	-1.29153	0.001	E
KZS15683.1	-2.51676	0	E
KZS15686.1	-0.96251	0.0015	E
KZS15746.1	-1.14228	0.0041	E
KZS15764.1	-1.59892	0.0014	E
KZS15370.1	0.311933	0.0067	E
KZS15401.1	-0.827123	0.0015	E
KZS15403.1	-0.558004	0.0048	E
KZS15160.1	-0.411437	0.0009	E
KZS15242.1	0.233388	0.0007	E
KZS15272.1	-0.361877	0.0017	E
KZS15133.1	-0.218185	0.0038	E
KZS15043.1	-1.98419	0.005	E
KZS15104.1	0.789952	0.0004	E
KZS15110.1	-0.340923	0.0099	E
KZS15113.1	-0.263517	0.0005	E
KZS15124.1	0.644026	0.0073	E
KZS14407.1	-2.52797	0.0001	E
KZS14409.1	-4.91711	0.0013	E
KZS14410.1	-2.34574	0.0005	E
KZS14414.1	-1.74614	0.0017	E
KZS14415.1	-1.39294	0.0012	E
KZS14505.1	3.15434	0.0066	E
KZS14617.1	-1.25756	0.0017	E
KZS14665.1	-1.31452	0.0004	E
KZS14743.1	1.15189	0	E
KZS14749.1	1.83831	0.0023	E
KZS14750.1	1.23345	0.0002	E
KZS14751.1	2.8327	0.0013	E
KZS14794.1	0.836873	0.0003	E
KZS14796.1	1.48111	0	E
KZS14797.1	1.33819	0.0002	E
KZS14813.1	-0.703025	0.0001	E
KZS14815.1	-0.759159	0.0025	E
KZS14245.1	0.338413	0.0059	E
KZS13935.1	0.287442	0.0041	E
KZS14147.1	0.601566	0.0041	E
KZS14171.1	-1.16993	0.005	E
KZS14172.1	-1.27936	0.0079	E
KZS13652.1	-1.02467	0.0041	E
KZS13654.1	-2.52868	0.001	E
KZS13801.1	-3.65229	0.0047	E
KZS13445.1	1.08592	0.0098	E
KZS13314.1	0.816906	0.0075	E
KZS13319.1	0.512895	0.0064	E
KZS13172.1	0.581215	0.0033	E
KZS13224.1	-0.909352	0.0018	E
KZS13287.1	1.23671	0.0093	E
KZS12840.1	-1.84782	0.0019	E
KZS12313.1	0.17866	0.0004	E
KZS12441.1	0.254592	0.0022	E
KZS12523.1	0.928264	0.0047	E
KZS12172.1	-0.578054	0.0018	E
KZS12129.1	-1.02035	0.0044	E
KZS11949.1	0.411998	0.0019	E
KZS11539.1	0.334695	0.0029	E
KZS11085.1	0.725825	0.0085	E
KZS10979.1	-1.59956	0.0004	E
KZS10584.1	0.75074	0.01	E
KZS10588.1	0.608914	0.0012	E
KZS10237.1	-0.29892	0.0072	E
KZS09935.1	-1.04024	0.0062	E
KZS09936.1	-0.950338	0.0048	E
KZS09712.1	0.247232	0.0021	E
KZS09657.1	-0.196958	0.0006	E
KZS09274.1	-1.04261	0.005	E
KZS09220.1	-1.02732	0.002	E
KZS09066.1	-1.1442	0.0008	E
KZS08918.1	-2.94018	0.004	E
KZS08957.1	-0.422933	0.0031	E
KZS08877.1	0.240755	0.003	E
KZS08804.1	-5.29857	0.0034	E
KZS08233.1	0.166321	0.0026	E
KZS08111.1	-0.444928	0.0036	E
KZS08032.1	-0.360418	0.0028	E
KZS08063.1	-0.549826	0.0003	E
KZS07991.1	-0.930448	0	E
KZS08008.1	-0.555824	0.0017	E
KZS07331.1	-3.18112	0.0075	E
KZS06979.1	0.409312	0.0047	E
KZS06769.1	1.84188	0.0001	E
KZS06770.1	1.53015	0.0004	E
KZS06744.1	0.480538	0.0019	E
KZS06336.1	-0.316369	0.0015	E
KZS06261.1	-0.769046	0.0032	E
KZS05865.1	0.999827	0.0017	E
KZS05729.1	0.71743	0.0063	E
KZS05370.1	-1.5266	0.0015	E
KZS05353.1	0.35613	0.0005	E
KZS05113.1	0.253082	0.0076	E
KZS05190.1	-0.421808	0.0058	E
KZS05070.1	-0.642889	0.0071	E
KZS04832.1	-0.303719	0.0007	E
KZS04834.1	-0.304855	0.0039	E
KZS04714.1	-1.72247	0.0024	E
KZS04697.1	-1.59152	0.0015	E
KZS04428.1	-0.660356	0.0007	E
KZS03876.1	0.911011	0.0004	E
KZS03056.1	-1.11446	0.0015	E
KZS03057.1	-1.26773	0.0001	E
KZS03059.1	-0.405451	0.001	E
KZS03060.1	-1.00159	0.0021	E
KZS02910.1	-0.403162	0.001	E
KZS02943.1	-1.79148	0.0003	E
KZS01724.1	1.09098	0.0015	E
KZS00995.1	1.38008	0.0092	E
KZR99094.1	-1.62457	0.0005	E
KZR98687.1	-0.56941	0.0016	E
KZR98212.1	-1.33516	0.0007	E
KZR97914.1	0.288303	0.0015	E
KZS21161.1	-0.211929	0.0078	F
KZS21015.1	-0.432208	0.0041	F
KZS20183.1	0.326278	0.0013	F
KZS19795.1	0.415088	0.0012	F
KZS19828.1	-0.274747	0.0007	F
KZS18698.1	0.554516	0.0048	F
KZS18016.1	0.373277	0.0087	F
KZS18017.1	0.3989	0.0008	F
KZS16243.1	0.278444	0.0019	F
KZS15505.1	-0.168038	0.0002	F
KZS14533.1	0.544953	0.0059	F
KZS14261.1	-0.52691	0.0009	F
KZS13463.1	-0.520359	0.0065	F
KZS13466.1	0.516711	0.0018	F
KZS12296.1	0.590251	0.0026	F
KZS12312.1	-0.239896	0.0027	F
KZS11584.1	0.581019	0.0006	F
KZS11073.1	0.506376	0.0015	F
KZS11192.1	-0.901095	0.0055	F
KZS10856.1	0.468313	0.0091	F
KZS10888.1	0.430502	0.0066	F
KZS10612.1	-1.45898	0	F
KZS09673.1	0.196741	0.0007	F
KZS08905.1	-0.374938	0.0026	F
KZS08345.1	0.395606	0.0048	F
KZS07699.1	-0.4444	0.0004	F
KZS07700.1	-1.8715	0.0019	F
KZS05955.1	0.309435	0.0092	F
KZS05890.1	0.165166	0.0067	F
KZS03173.1	0.580032	0.0053	F
KZS21291.1	-0.213925	0.0009	G
KZS21624.1	0.381216	0.0089	G
KZS20086.1	0.329616	0.0039	G
KZS19963.1	-2.39673	0.0014	G
KZS19886.1	-0.401232	0.0065	G
KZS19264.1	-2.18552	0.001	G
KZS19018.1	-0.920136	0.0001	G
KZS18364.1	-1.06315	0.0006	G
KZS18442.1	-2.22173	0.0017	G
KZS18637.1	-0.171451	0.0044	G
KZS18681.1	0.749216	0.0052	G
KZS18806.1	-1.08003	0.0016	G
KZS18012.1	0.582274	0.0014	G
KZS18062.1	-0.447202	0.0065	G
KZS18065.1	-0.31687	0	G
KZS17552.1	0.37733	0.0001	G
KZS17387.1	-1.22687	0.0036	G
KZS16740.1	-0.38377	0.0072	G
KZS16743.1	-0.354011	0.005	G
KZS16851.1	-0.639153	0.0036	G
KZS16978.1	0.278557	0.0046	G
KZS16987.1	-0.338578	0.0065	G
KZS16988.1	-0.291463	0.0005	G
KZS16343.1	-0.283926	0.0087	G
KZS16400.1	-1.71536	0.0012	G
KZS16178.1	0.178994	0.0009	G
KZS15998.1	0.233646	0.0044	G
KZS15788.1	0.721876	0.0048	G
KZS15415.1	0.599844	0.0052	G
KZS15149.1	-1.2593	0.0093	G
KZS15150.1	-1.37902	0.0011	G
KZS15279.1	-0.863698	0.0002	G
KZS14878.1	-0.145291	0.0023	G
KZS14982.1	-0.750675	0.0007	G
KZS15031.1	0.191314	0.0007	G
KZS14418.1	0.369123	0.0014	G
KZS14432.1	0.523064	0.0002	G
KZS14442.1	-0.172613	0.0028	G
KZS14819.1	-0.720846	0.0093	G
KZS14362.1	0.410632	0.0012	G
KZS14249.1	0.416331	0.0044	G
KZS14280.1	0.274215	0.0028	G
KZS13902.1	0.30824	0.0007	G
KZS14027.1	-0.714527	0.0007	G
KZS14060.1	-0.320821	0.0005	G
KZS14076.1	-1.09612	0.0009	G
KZS13829.1	0.3379	0.0074	G
KZS13623.1	-1.44838	0.0007	G
KZS13624.1	-1.33748	0.001	G
KZS13625.1	-0.331284	0.0018	G
KZS13699.1	1.54081	0.002	G
KZS13612.1	-0.187705	0.009	G
KZS13587.1	0.159996	0.0049	G
KZS13563.1	0.621434	0.0049	G
KZS13425.1	-1.44931	0.0017	G
KZS13426.1	-0.847909	0.002	G
KZS13235.1	0.325295	0	G
KZS13249.1	0.437944	0.0003	G
KZS12207.1	0.220295	0.0088	G
KZS12303.1	-0.188927	0.0002	G
KZS12361.1	-0.408855	0.0071	G
KZS12421.1	-0.95862	0.0003	G
KZS12584.1	0.369987	0.0099	G
KZS12589.1	0.251548	0.0014	G
KZS12623.1	-0.934318	0.0023	G
KZS12677.1	-0.486493	0.0071	G
KZS12706.1	-1.0379	0.001	G
KZS12751.1	0.173681	0.0092	G
KZS12153.1	0.491798	0.0012	G
KZS11553.1	-0.931003	0.0081	G
KZS11125.1	-0.687578	0.0008	G
KZS11463.1	0.532089	0.0007	G
KZS10993.1	-0.460507	0.0054	G
KZS10926.1	0.263224	0.0002	G
KZS10928.1	0.304119	0.0019	G
KZS10587.1	-0.841716	0.0038	G
KZS10592.1	-0.462751	0.001	G
KZS10389.1	0.40929	0.0006	G
KZS10080.1	-0.904357	0.002	G
KZS09971.1	0.31336	0.0062	G
KZS09629.1	0.301523	0.0038	G
KZS09439.1	-0.451563	0.0067	G
KZS09326.1	-2.01406	0.0007	G
KZS09283.1	-0.148162	0.0095	G
KZS08861.1	-0.962491	0.0016	G
KZS08590.1	-1.02096	0	G
KZS08591.1	-1.21795	0.002	G
KZS08657.1	1.06138	0.0012	G
KZS08788.1	-0.168158	0.0009	G
KZS08348.1	-0.525566	0.0016	G
KZS07823.1	-0.906807	0.0057	G
KZS07904.1	-0.181346	0.0012	G
KZS07479.1	-0.457674	0.0051	G
KZS07143.1	-1.29539	0.0015	G
KZS06939.1	0.0192045	0.0098	G
KZS06984.1	0.641728	0.0001	G
KZS06987.1	1.28652	0.0001	G
KZS06338.1	-0.476667	0.0004	G
KZS06168.1	-0.232237	0.0046	G
KZS06081.1	0.24601	0.0074	G
KZS06107.1	-1.06931	0.0007	G
KZS05790.1	-0.270874	0.0021	G
KZS05855.1	0.186873	0.0033	G
KZS05735.1	0.435557	0.0003	G
KZS05742.1	0.277561	0.0017	G
KZS05667.1	-0.748041	0.0075	G
KZS05585.1	-0.172887	0.009	G
KZS05474.1	0.43519	0.0056	G
KZS05122.1	-2.05111	0.0018	G
KZS05123.1	-1.05908	0.0007	G
KZS04991.1	-0.659925	0.0016	G
KZS04814.1	-0.196421	0.0067	G
KZS04833.1	-0.924934	0.0009	G
KZS04837.1	-0.904989	0.002	G
KZS04442.1	0.305512	0.0015	G
KZS04185.1	-0.166362	0.0018	G
KZS04078.1	-0.267323	0.0081	G
KZS03937.1	-0.887794	0.0012	G
KZS03710.1	0.330278	0.0065	G
KZS03556.1	-0.350075	0.0014	G
KZS03558.1	0.329085	0.0042	G
KZS03296.1	1.1329	0	G
KZS03234.1	-0.521116	0.0032	G
KZS02981.1	-1.44403	0.0012	G
KZS02983.1	-1.68949	0.0002	G
KZS03023.1	1.48543	0.0071	G
KZS03037.1	-1.00821	0.005	G
KZS03038.1	-0.525417	0.0018	G
KZS03040.1	-0.104303	0.0062	G
KZS02828.1	-1.32889	0.0013	G
KZS02553.1	-1.23259	0.001	G
KZS01725.1	-1.46295	0.0045	G
KZS01391.1	-0.433336	0.0004	G
KZS00530.1	-1.50272	0.0009	G
KZS00033.1	-1.43535	0.0064	G
KZR99685.1	-0.855052	0.0092	G
KZR99495.1	-1.10803	0.0059	G
KZR99494.1	-1.57464	0.0018	G
KZR98954.1	-1.64414	0.0001	G
KZR98795.1	-1.69842	0.0027	G
KZR98493.1	0.211196	0.0001	G
KZR97839.1	-1.60214	0.0077	G
KZR97235.1	-1.38951	0	G
KZS21851.1	-0.353877	0.0076	H
KZS21431.1	2.07276	0.0023	H
KZS19314.1	-0.330715	0.0003	H
KZS18565.1	-0.0674614	0.0023	H
KZS17952.1	-0.867152	0.0027	H
KZS17550.1	0.302892	0.0034	H
KZS17060.1	-1.35843	0.0014	H
KZS14127.1	-0.894205	0.0019	H
KZS12809.1	0.189702	0	H
KZS11719.1	0.555583	0.002	H
KZS09678.1	-0.318102	0	H
KZS09157.1	-0.0828105	0.0016	H
KZS07875.1	-0.447333	0.0052	H
KZS07933.1	-0.243868	0.0022	H
KZS07939.1	-0.374694	0.0072	H
KZS07766.1	0.448287	0.0065	H
KZS06959.1	-0.856091	0.005	H
KZS07054.1	0.0744991	0.0035	H
KZS05584.1	-0.238863	0.0003	H
KZS05094.1	-0.585342	0.0095	H
KZS04373.1	-0.42168	0.0087	H
KZS04096.1	0.397914	0.0054	H
KZS22012.1	-0.292234	0.0019	I
KZS22072.1	-0.226678	0.0003	I
KZS21923.1	-0.240927	0.005	I
KZS21298.1	1.86942	0.0015	I
KZS21302.1	-0.33251	0.0011	I
KZS21329.1	0.858799	0.0005	I
KZS21330.1	-1.99003	0.0037	I
KZS21232.1	-3.15592	0	I
KZS21172.1	-0.735332	0.0015	I
KZS21011.1	1.03203	0.0024	I
KZS21012.1	0.646099	0.0018	I
KZS21037.1	0.878392	0.0026	I
KZS20825.1	-0.221144	0.0089	I
KZS20433.1	0.67454	0.001	I
KZS20468.1	0.388209	0.0038	I
KZS20475.1	0.696531	0.0011	I
KZS20242.1	0.518142	0.0096	I
KZS20067.1	-0.376298	0.0051	I
KZS19837.1	0.317486	0.0005	I
KZS19371.1	1.1347	0.0012	I
KZS19186.1	-1.80453	0.0093	I
KZS18353.1	-1.02628	0.0093	I
KZS18356.1	-0.636597	0.0064	I
KZS18358.1	0.759641	0.0014	I
KZS18674.1	0.580533	0.0006	I
KZS17843.1	-1.78058	0.001	I
KZS17846.1	-1.72309	0	I
KZS17857.1	-1.25797	0.0086	I
KZS17865.1	-0.998436	0.0018	I
KZS17888.1	-1.49078	0.0008	I
KZS17889.1	-2.70579	0.001	I
KZS18166.1	0.876113	0.0055	I
KZS17649.1	-0.729734	0.0034	I
KZS17194.1	-0.353198	0.0001	I
KZS17200.1	-0.472214	0.0017	I
KZS17307.1	0.440712	0.0005	I
KZS16578.1	-2.52017	0.0006	I
KZS16597.1	-1.26757	0.003	I
KZS16626.1	0.303616	0.0048	I
KZS16794.1	-0.735348	0.0052	I
KZS16890.1	0.928822	0.0017	I
KZS16430.1	-0.597865	0.0015	I
KZS16460.1	-2.31159	0.0085	I
KZS16190.1	0.401165	0.0013	I
KZS16038.1	0.414794	0.0006	I
KZS15476.1	0.392834	0.0011	I
KZS15573.1	0.266888	0.0054	I
KZS15718.1	1.1133	0.0012	I
KZS14478.1	-0.316309	0	I
KZS14558.1	-0.370674	0.0051	I
KZS14605.1	-0.814387	0	I
KZS14692.1	-0.769446	0.0038	I
KZS14723.1	-1.17105	0.0058	I
KZS14724.1	-1.15705	0.0009	I
KZS13908.1	0.321044	0.0096	I
KZS13944.1	-0.246689	0.0025	I
KZS13985.1	-0.418284	0.0005	I
KZS13481.1	1.16306	0.0052	I
KZS12528.1	-0.146044	0.0098	I
KZS11692.1	3.90689	0.0055	I
KZS11693.1	0.969192	0.0083	I
KZS11036.1	-0.316625	0.0013	I
KZS11136.1	1.5695	0.0018	I
KZS11144.1	-0.408915	0.0029	I
KZS11164.1	0.444204	0.0072	I
KZS11408.1	-1.15305	0.0015	I
KZS10961.1	-0.390347	0.0005	I
KZS10838.1	-1.15975	0.0001	I
KZS10875.1	-2.25919	0.0029	I
KZS10791.1	-0.631144	0.0005	I
KZS10668.1	-0.408139	0.001	I
KZS10131.1	-2.63086	0.0044	I
KZS09165.1	-0.452147	0.0009	I
KZS09072.1	-0.473208	0.0042	I
KZS08949.1	0.944858	0.0095	I
KZS08545.1	-0.445854	0	I
KZS07865.1	-0.337531	0.0005	I
KZS07910.1	-0.211976	0.009	I
KZS07610.1	-0.556469	0.0082	I
KZS07283.1	-5.46216	0.0084	I
KZS06643.1	0.321694	0.0076	I
KZS06496.1	0.844775	0.0011	I
KZS06241.1	0.612586	0.0004	I
KZS06176.1	-0.264819	0.0074	I
KZS05491.1	-0.122424	0.0042	I
KZS05119.1	-0.136753	0.0001	I
KZS04985.1	0.128732	0.0023	I
KZS04667.1	0.281104	0.0022	I
KZS04607.1	-0.720396	0.0038	I
KZS04255.1	-0.287474	0.0081	I
KZS04570.1	0.557072	0.002	I
KZS04573.1	-0.317627	0.0057	I
KZS04100.1	-0.258102	0	I
KZS03856.1	-0.560324	0.0086	I
KZS03860.1	-0.239247	0.0009	I
KZS03729.1	0.52505	0.0013	I
KZS03488.1	0.475123	0.0007	I
KZS03496.1	0.30872	0.0093	I
KZS03202.1	-0.384888	0.0033	I
KZS01729.1	0.899259	0.0024	I
KZS01728.1	0.996498	0.0012	I
KZS01694.1	0.839437	0.0033	I
KZS01693.1	0.562201	0.0003	I
KZS01666.1	0.740696	0.0034	I
KZS01665.1	0.648284	0.0049	I
KZS00973.1	-0.66234	0.0054	I
KZR99631.1	0.481799	0.0061	I
KZR99431.1	1.38773	0.0002	I
KZR98391.1	0.788379	0.0042	I
KZR97721.1	0.441401	0.0074	I
KZR97717.1	0.432674	0	I
KZR96762.1	0.344139	0.0027	I
KZR96547.1	1.21513	0.0002	I
KZR96351.1	-1.52643	0.0001	I
KZR95784.1	0.762751	0.0086	I
KZS22088.1	-0.165662	0.0013	J
KZS21435.1	0.560168	0.002	J
KZS21681.1	-0.113979	0.0023	J
KZS20940.1	0.140544	0.0094	J
KZS20989.1	-1.72181	0.0003	J
KZS21073.1	0.536241	0.0052	J
KZS21091.1	0.425643	0.0044	J
KZS20710.1	0.509621	0.0018	J
KZS20315.1	0.32342	0.0036	J
KZS20042.1	-0.237211	0.0026	J
KZS20089.1	-0.133099	0.0026	J
KZS19958.1	-0.246571	0.0004	J
KZS19820.1	0.562206	0.0006	J
KZS19483.1	-0.224099	0.0088	J
KZS19365.1	0.357449	0.0077	J
KZS19153.1	-0.256448	0.0028	J
KZS18370.1	0.508172	0.0018	J
KZS18619.1	0.571398	0.0041	J
KZS18622.1	0.29898	0.0017	J
KZS18718.1	0.196567	0.0046	J
KZS18767.1	0.380937	0.0008	J
KZS18797.1	0.589406	0.0017	J
KZS18814.1	-0.279356	0.006	J
KZS18866.1	-0.277024	0.0048	J
KZS18879.1	-1.15646	0.0012	J
KZS18901.1	-0.143178	0.0082	J
KZS17840.1	0.409587	0.0036	J
KZS17901.1	0.486865	0.0065	J
KZS17976.1	0.712596	0.0018	J
KZS17606.1	0.599847	0.0068	J
KZS17633.1	-0.198311	0.0022	J
KZS17210.1	0.528633	0.0046	J
KZS16552.1	0.383004	0.0061	J
KZS16566.1	-0.476235	0.0013	J
KZS16985.1	-0.123137	0.0059	J
KZS16523.1	-0.202442	0.0022	J
KZS16455.1	-0.272863	0.0002	J
KZS16241.1	-0.334595	0.0006	J
KZS16254.1	0.228189	0.0089	J
KZS16105.1	-0.226923	0.0033	J
KZS15470.1	-0.202551	0.0067	J
KZS15696.1	-0.186756	0.0029	J
KZS15285.1	-0.349991	0.0015	J
KZS15029.1	-0.234575	0.0008	J
KZS14809.1	0.473687	0.0014	J
KZS14201.1	0.54458	0.0046	J
KZS14034.1	0.466639	0.0023	J
KZS14165.1	0.516503	0.0015	J
KZS13892.1	-0.337866	0.0005	J
KZS13670.1	-0.228874	0.0008	J
KZS12781.1	-0.23481	0.0042	J
KZS12811.1	0.336316	0.0016	J
KZS12924.1	-0.452959	0.0017	J
KZS12958.1	-0.445303	0.0015	J
KZS12594.1	-0.13261	0.0098	J
KZS12169.1	0.723336	0.0019	J
KZS11889.1	0.342888	0.0084	J
KZS11778.1	-0.232926	0.0021	J
KZS11047.1	0.418059	0.0021	J
KZS11134.1	-0.241585	0.0033	J
KZS11150.1	-0.096241	0.0068	J
KZS11152.1	0.601686	0.0021	J
KZS11455.1	0.601113	0.0056	J
KZS10913.1	-0.186822	0.0025	J
KZS10257.1	0.31491	0.0016	J
KZS10073.1	-0.255533	0.0026	J
KZS09891.1	0.394567	0.0015	J
KZS09739.1	-0.220462	0.0022	J
KZS09059.1	0.647053	0.0019	J
KZS09069.1	-0.266703	0.0004	J
KZS09091.1	0.509483	0.0029	J
KZS09092.1	-0.174039	0.0047	J
KZS08986.1	-1.66593	0.0011	J
KZS08544.1	0.591035	0.0005	J
KZS08712.1	-0.285781	0.0002	J
KZS08747.1	0.367539	0.0062	J
KZS07900.1	-0.608833	0.0022	J
KZS07967.1	0.109582	0.0006	J
KZS07519.1	-0.12473	0.0067	J
KZS07576.1	-0.178824	0.0082	J
KZS07346.1	-0.236705	0.0041	J
KZS07223.1	-0.213615	0.0024	J
KZS07191.1	0.298504	0.0057	J
KZS06747.1	-0.140594	0.0055	J
KZS06438.1	-0.230418	0.0014	J
KZS06159.1	-0.195195	0.0025	J
KZS05975.1	-0.0913176	0.0014	J
KZS05870.1	0.463054	0.0003	J
KZS05884.1	-0.26126	0.0001	J
KZS05701.1	-0.252714	0.0006	J
KZS05436.1	0.223332	0.0048	J
KZS05326.1	0.415577	0.001	J
KZS05140.1	-0.234742	0.0021	J
KZS05207.1	0.348257	0.0076	J
KZS04668.1	-0.214521	0.0019	J
KZS04272.1	0.606283	0.0026	J
KZS04358.1	0.193813	0.0024	J
KZS04374.1	0.68995	0.0028	J
KZS04003.1	0.451383	0.0067	J
KZS04039.1	-0.138779	0.0057	J
KZS03964.1	-0.199366	0.004	J
KZS03725.1	0.488488	0.0012	J
KZS03507.1	-0.163027	0.0013	J
KZS03461.1	0.535566	0.0044	J
KZS03254.1	0.60567	0.0038	J
KZS02723.1	-1.57449	0.002	J
KZR99145.1	0.427513	0.0044	J
KZR98885.1	0.905509	0.0002	J
KZR98799.1	-0.187232	0.0024	J
KZR96450.1	0.680715	0.004	J
KZS22046.1	-5.68128	0.0019	K
KZS22047.1	-1.34048	0	K
KZS22090.1	-0.368837	0.0036	K
KZS21962.1	0.888398	0.0013	K
KZS21487.1	-1.31748	0.0081	K
KZS21594.1	0.29985	0.0025	K
KZS21664.1	-2.62069	0.0068	K
KZS21715.1	-0.666053	0.0013	K
KZS20950.1	0.377208	0.002	K
KZS20963.1	0.919476	0.0047	K
KZS21054.1	-1.67807	0.0096	K
KZS20856.1	-0.224709	0.0046	K
KZS20743.1	0.155192	0.0046	K
KZS20198.1	0.738307	0.0015	K
KZS20226.1	0.402782	0.0039	K
KZS20070.1	0.322081	0.0043	K
KZS19804.1	-0.190133	0.0071	K
KZS19836.1	0.189182	0.0031	K
KZS19603.1	0.805482	0.0028	K
KZS19504.1	-0.340545	0.0017	K
KZS19129.1	-0.21733	0.0003	K
KZS19148.1	0.371734	0.0013	K
KZS18930.1	-0.0952976	0.0041	K
KZS18941.1	0.192645	0.0045	K
KZS18951.1	0.85399	0.0013	K
KZS18420.1	0.4357	0.0031	K
KZS18601.1	-0.11959	0.0033	K
KZS18697.1	-0.360998	0.0072	K
KZS18269.1	0.540837	0.0055	K
KZS17796.1	0.834996	0.002	K
KZS17907.1	-0.70324	0.0003	K
KZS17940.1	-3.86923	0.0018	K
KZS17941.1	-2.63871	0.001	K
KZS18035.1	0.115318	0.0021	K
KZS18057.1	-0.236248	0.0017	K
KZS17728.1	0.426169	0.0091	K
KZS17459.1	-1.1142	0.0009	K
KZS17557.1	-0.350897	0.0006	K
KZS17563.1	-1.16162	0.006	K
KZS17678.1	-0.861439	0.0028	K
KZS17186.1	-1.96759	0.0003	K
KZS17360.1	0.314391	0.0044	K
KZS16714.1	0.4997	0.0059	K
KZS16962.1	-0.132729	0.0077	K
KZS16977.1	0.505367	0.0016	K
KZS16541.1	0.541237	0.0017	K
KZS16267.1	-0.476977	0.003	K
KZS16385.1	0.432513	0.0007	K
KZS15989.1	0.437821	0.0026	K
KZS15262.1	-0.297	0	K
KZS14987.1	0.422815	0.002	K
KZS15030.1	-0.165999	0.0098	K
KZS14419.1	0.601285	0.0032	K
KZS14539.1	0.109327	0.0015	K
KZS14344.1	-0.310834	0.0012	K
KZS14368.1	-1.07509	0.0019	K
KZS14376.1	-2.02628	0.002	K
KZS13999.1	-1.12399	0.0038	K
KZS14062.1	0.457207	0.0012	K
KZS14152.1	0.293968	0.0063	K
KZS14198.1	0.645123	0.0018	K
KZS13475.1	0.364937	0.0029	K
KZS12381.1	0.634588	0.0017	K
KZS12399.1	-0.279719	0.0022	K
KZS12406.1	0.242681	0.0036	K
KZS12545.1	0.552395	0.0012	K
KZS12574.1	-0.37529	0.0011	K
KZS12616.1	-0.233254	0.0002	K
KZS12715.1	-0.237525	0.0037	K
KZS11808.1	-0.731939	0.0086	K
KZS11770.1	-0.060673	0.0007	K
KZS11790.1	-0.230387	0	K
KZS11614.1	-3.3023	0.0035	K
KZS11065.1	-0.325432	0.0011	K
KZS11084.1	-0.812408	0.0047	K
KZS11128.1	0.560497	0.0039	K
KZS11302.1	0.899193	0.0019	K
KZS11347.1	0.579435	0.0025	K
KZS11393.1	0.540779	0.0077	K
KZS11418.1	0.617468	0.0091	K
KZS11419.1	-0.36142	0.0006	K
KZS10960.1	-1.13967	0.0064	K
KZS10923.1	0.0429082	0.0034	K
KZS10834.1	-0.781319	0.0034	K
KZS10636.1	0.498492	0.0005	K
KZS10467.1	0.250911	0.0024	K
KZS10225.1	-1.46328	0.0041	K
KZS09994.1	0.612396	0.0062	K
KZS09448.1	0.153524	0.0061	K
KZS09510.1	0.344302	0.0082	K
KZS09372.1	0.323233	0.0034	K
KZS09143.1	-0.287896	0.0059	K
KZS08873.1	-0.947698	0.0033	K
KZS08531.1	0.165592	0.0006	K
KZS08533.1	0.828322	0.0042	K
KZS08757.1	0.657045	0.0035	K
KZS08759.1	-1.14764	0.0072	K
KZS08429.1	0.572513	0.0019	K
KZS08223.1	-0.189874	0.0096	K
KZS08152.1	0.270745	0.0021	K
KZS07844.1	0.413962	0.0016	K
KZS07960.1	-1.82967	0.0057	K
KZS07986.1	-0.162159	0.0044	K
KZS08003.1	-2.11232	0.0036	K
KZS07685.1	0.459935	0.0026	K
KZS07590.1	1.25873	0.0001	K
KZS07007.1	-0.409906	0.0027	K
KZS07014.1	-0.938323	0.0048	K
KZS07026.1	0.886449	0.0034	K
KZS06536.1	0.162136	0.0003	K
KZS06296.1	0.117213	0.001	K
KZS06279.1	0.287043	0.004	K
KZS06185.1	-0.187948	0.0014	K
KZS06036.1	-0.0738896	0.0058	K
KZS06080.1	1.28091	0.0011	K
KZS06120.1	-1.25096	0.0052	K
KZS04791.1	-0.647958	0.0003	K
KZS04813.1	0.369603	0.0015	K
KZS04211.1	0.656905	0.0052	K
KZS04481.1	0.303056	0.0093	K
KZS04500.1	0.34305	0.0015	K
KZS04502.1	0.397956	0.0094	K
KZS04154.1	0.176675	0.0003	K
KZS03891.1	-1.87146	0.0038	K
KZS03900.1	1.16174	0.0055	K
KZS03905.1	-0.283019	0.0021	K
KZS03909.1	0.38686	0.0019	K
KZS03936.1	0.385479	0.0014	K
KZS03831.1	0.3964	0.0013	K
KZS03800.1	-0.730996	0.0011	K
KZS03492.1	1.39689	0.006	K
KZS03505.1	0.387916	0.0016	K
KZS03509.1	-1.60896	0.0026	K
KZS03431.1	-0.489301	0.001	K
KZS01842.1	0.521858	0.0011	K
KZS01707.1	-3.50657	0.0019	K
KZR98289.1	-0.315222	0.0053	K
KZR98053.1	0.570667	0.0011	K
KZS20798.1	-0.700584	0.0015	L
KZS20800.1	-0.389854	0	L
KZS20803.1	-0.808568	0.0009	L
KZS19812.1	0.342404	0.0029	L
KZS19883.1	0.331126	0.0037	L
KZS19604.1	-0.185003	0.0061	L
KZS17925.1	0.15048	0.001	L
KZS18116.1	0.224706	0.0079	L
KZS17620.1	0.501566	0.0002	L
KZS17136.1	0.778188	0.0019	L
KZS16505.1	0.776225	0.0015	L
KZS16181.1	-0.330653	0.0045	L
KZS15446.1	0.178864	0.004	L
KZS15060.1	0.476715	0.0065	L
KZS14518.1	0.316449	0.0073	L
KZS14557.1	0.589087	0.007	L
KZS14720.1	-0.941044	0.0031	L
KZS14722.1	-1.56742	0.0041	L
KZS13324.1	-0.209545	0.0004	L
KZS13109.1	0.348721	0.0082	L
KZS12299.1	0.525727	0.0003	L
KZS12752.1	0.346899	0.0021	L
KZS12158.1	0.597512	0.0031	L
KZS12198.1	0.49562	0.0057	L
KZS11989.1	0.517417	0.0094	L
KZS11365.1	0.846567	0.0047	L
KZS10347.1	-0.320822	0.0019	L
KZS09380.1	0.725022	0.0016	L
KZS09216.1	-0.160753	0.0097	L
KZS09136.1	-0.399638	0.0053	L
KZS09038.1	0.950678	0.0087	L
KZS08939.1	0.221551	0.0098	L
KZS08535.1	0.354078	0.0061	L
KZS08370.1	-0.797439	0.0008	L
KZS07622.1	0.775886	0.0072	L
KZS07103.1	0.255706	0.0096	L
KZS04953.1	0.346889	0.003	L
KZS03954.1	0.346707	0.0082	L
KZS02750.1	0.202626	0.0078	L
KZS01817.1	-0.575758	0.0034	L
KZR99703.1	0.385242	0.0014	L
KZS21201.1	-0.270905	0.0012	M
KZS20975.1	0.860309	0.0072	M
KZS20726.1	-1.40128	0.0047	M
KZS19332.1	0.432683	0.0018	M
KZS18877.1	-2.07755	0.002	M
KZS18078.1	-1.11936	0.0063	M
KZS17106.1	-1.0199	0.0018	M
KZS17125.1	1.63846	0.0004	M
KZS17318.1	-2.33057	0.0036	M
KZS17320.1	-1.58457	0.002	M
KZS17034.1	-0.900215	0.0018	M
KZS14590.1	-0.857618	0.0075	M
KZS12862.1	0.209739	0.0085	M
KZS11173.1	0.191461	0.0046	M
KZS09476.1	-0.108635	0.0096	M
KZS07149.1	0.00970624	0.0028	M
KZS07128.1	-1.04694	0.0006	M
KZS05889.1	-0.141917	0.0021	M
KZS05550.1	-1.41665	0.0048	M
KZS04705.1	0.430385	0.0022	M
KZS03583.1	-1.37958	0.0004	M
KZS03221.1	-0.437174	0.002	M
KZS03136.1	-0.909802	0.0003	M
KZS02412.1	1.05474	0.0056	M
KZS10854.1	-0.412763	0.0035	N
KZS21909.1	-1.33146	0.001	O
KZS21420.1	0.130378	0.0014	O
KZS21433.1	-0.166457	0.0013	O
KZS21494.1	0.324257	0.0018	O
KZS21551.1	0.170088	0.0005	O
KZS21597.1	0.37555	0.0022	O
KZS21630.1	-0.210046	0.0082	O
KZS21631.1	-0.232991	0.0074	O
KZS21717.1	-0.883786	0.0024	O
KZS21729.1	0.523977	0.0091	O
KZS21792.1	0.36609	0.001	O
KZS21254.1	0.119765	0.0013	O
KZS21215.1	0.42525	0.008	O
KZS21090.1	-0.206218	0.001	O
KZS20915.1	-0.19274	0.0072	O
KZS20884.1	0.290309	0.0022	O
KZS20795.1	0.437109	0.0031	O
KZS20566.1	-0.456503	0	O
KZS20449.1	-0.249878	0.0014	O
KZS20481.1	0.185266	0.0044	O
KZS20238.1	0.126112	0.008	O
KZS20034.1	-0.453258	0.0015	O
KZS20055.1	-0.556673	0.0073	O
KZS19717.1	0.197705	0.0013	O
KZS19665.1	0.319236	0.0027	O
KZS19529.1	0.671165	0.0017	O
KZS19491.1	0.140045	0.0076	O
KZS19284.1	0.513618	0.0023	O
KZS19299.1	0.44936	0.01	O
KZS19390.1	-0.456144	0.0036	O
KZS19210.1	0.967567	0.0049	O
KZS19194.1	0.293867	0.0087	O
KZS19174.1	-0.319448	0.0029	O
KZS18346.1	0.354751	0.007	O
KZS18429.1	-0.587216	0.0008	O
KZS18580.1	-0.385617	0.0008	O
KZS18878.1	-0.748923	0.0058	O
KZS18277.1	0.343516	0.0002	O
KZS18228.1	0.266412	0.0019	O
KZS17881.1	0.443465	0.0055	O
KZS17953.1	-0.662235	0.003	O
KZS18043.1	-4.68494	0.0011	O
KZS18072.1	-1.47596	0.0003	O
KZS18076.1	-1.11272	0.0006	O
KZS18138.1	-0.452801	0.0004	O
KZS17658.1	-0.923931	0.0063	O
KZS17670.1	-1.49802	0.0001	O
KZS17161.1	-0.493718	0.0042	O
KZS17227.1	0.541373	0.0082	O
KZS17305.1	-0.373251	0.0004	O
KZS17400.1	-0.118181	0.0008	O
KZS16604.1	-1.10682	0.0005	O
KZS16645.1	0.863604	0.0064	O
KZS16663.1	-0.562422	0.002	O
KZS16814.1	0.297404	0.0095	O
KZS16961.1	-0.230813	0.0048	O
KZS16967.1	-0.472352	0.0026	O
KZS16975.1	0.247642	0.0024	O
KZS16426.1	-0.138687	0.0006	O
KZS16311.1	0.445069	0.0043	O
KZS16366.1	-0.250745	0.0023	O
KZS16197.1	0.378659	0.0009	O
KZS15983.1	-0.868951	0.0033	O
KZS15904.1	0.279491	0.01	O
KZS15868.1	-0.696576	0.0051	O
KZS15869.1	0.315305	0.0006	O
KZS15843.1	0.458604	0.004	O
KZS15807.1	0.26986	0.0064	O
KZS15445.1	-0.20314	0.0039	O
KZS15497.1	-0.205156	0.0048	O
KZS15516.1	0.455463	0.0008	O
KZS15585.1	-0.174446	0	O
KZS15607.1	-0.283142	0.0008	O
KZS15430.1	0.392993	0.0062	O
KZS15206.1	-0.357257	0.0016	O
KZS15208.1	-0.308485	0.0047	O
KZS15050.1	0.317192	0.0038	O
KZS15087.1	0.31896	0.0047	O
KZS15129.1	-0.30422	0.0005	O
KZS14521.1	-0.338845	0.0066	O
KZS14640.1	-0.495537	0.0081	O
KZS14689.1	-0.116453	0.0003	O
KZS14795.1	0.500494	0.0082	O
KZS14798.1	1.3693	0.0009	O
KZS14860.1	0.309904	0.0021	O
KZS13980.1	-0.296236	0.0014	O
KZS14107.1	0.31843	0.002	O
KZS13763.1	0.163397	0.0068	O
KZS13521.1	-0.980024	0.0019	O
KZS13351.1	0.606007	0.0036	O
KZS13198.1	-1.3894	0.0023	O
KZS13218.1	-0.411662	0.0044	O
KZS12847.1	-0.489372	0	O
KZS12861.1	-0.84359	0.0073	O
KZS12431.1	0.224079	0.001	O
KZS12656.1	-1.04275	0.0031	O
KZS12699.1	0.261021	0.0013	O
KZS11651.1	-0.462428	0.0068	O
KZS11717.1	0.559132	0.0016	O
KZS11577.1	0.391143	0.0017	O
KZS11037.1	-0.0853567	0.0093	O
KZS11114.1	0.332194	0.0013	O
KZS11240.1	1.14018	0.0028	O
KZS11243.1	1.01646	0.0015	O
KZS11328.1	-0.594559	0.0063	O
KZS11399.1	0.441861	0.0012	O
KZS11531.1	0.770935	0.0079	O
KZS10620.1	1.11545	0.0001	O
KZS10623.1	0.9033	0.0001	O
KZS10634.1	-0.137757	0.0075	O
KZS10377.1	-0.149737	0.003	O
KZS10301.1	-0.240086	0.0002	O
KZS10254.1	0.290446	0.0021	O
KZS10018.1	0.440309	0.0041	O
KZS09938.1	0.264541	0.0045	O
KZS09548.1	0.6293	0.0085	O
KZS09456.1	0.380918	0.0098	O
KZS09322.1	0.316418	0.0056	O
KZS09256.1	0.696051	0.0083	O
KZS09246.1	0.55319	0.0011	O
KZS09185.1	1.362	0.0016	O
KZS09127.1	-0.16737	0.005	O
KZS09097.1	-0.116292	0.009	O
KZS08838.1	0.485697	0.0044	O
KZS08572.1	0.425247	0.0037	O
KZS08584.1	0.43127	0.0043	O
KZS08616.1	0.245112	0.0075	O
KZS08665.1	0.150013	0.0014	O
KZS07835.1	0.406486	0.0059	O
KZS07862.1	-0.168362	0	O
KZS07959.1	0.695689	0.0025	O
KZS07975.1	0.270089	0.0094	O
KZS07981.1	-0.360649	0	O
KZS07527.1	-1.1869	0.0008	O
KZS07575.1	-0.403892	0.0011	O
KZS07264.1	-0.14234	0.0004	O
KZS07204.1	0.147176	0.0079	O
KZS07107.1	-0.430288	0.0017	O
KZS07071.1	-0.303374	0.006	O
KZS06821.1	0.353637	0.0024	O
KZS06847.1	-0.309199	0.0032	O
KZS06957.1	-0.224614	0.0043	O
KZS07042.1	-0.184351	0.0037	O
KZS06331.1	0.444767	0.0045	O
KZS06101.1	-0.28633	0.0004	O
KZS06130.1	-0.400477	0	O
KZS06131.1	0.408631	0.0074	O
KZS06158.1	-0.38972	0.0001	O
KZS05993.1	0.251258	0.0087	O
KZS05783.1	-0.876188	0.0016	O
KZS05786.1	0.175175	0.0016	O
KZS05792.1	-0.425913	0.0007	O
KZS05766.1	0.931469	0.0008	O
KZS05688.1	-0.176316	0.0055	O
KZS05641.1	-0.938334	0.0038	O
KZS05458.1	-0.240749	0.01	O
KZS05403.1	-0.440966	0	O
KZS05302.1	0.363482	0.0018	O
KZS05144.1	0.317803	0.0041	O
KZS05193.1	0.234259	0	O
KZS04950.1	0.337922	0.0025	O
KZS04951.1	0.361956	0.0021	O
KZS05001.1	0.170146	0	O
KZS04747.1	0.463193	0.0018	O
KZS04608.1	-0.270085	0.0031	O
KZS04210.1	0.236148	0.0045	O
KZS04294.1	-0.092318	0.0069	O
KZS04317.1	-7.25013	0.0033	O
KZS04376.1	-0.223848	0.0013	O
KZS04392.1	0.387262	0.002	O
KZS04421.1	-1.13055	0.0035	O
KZS04433.1	-0.172854	0.0058	O
KZS03961.1	-0.269187	0.0016	O
KZS03606.1	0.140687	0.0018	O
KZS03568.1	-0.972926	0.0026	O
KZS03243.1	0.23512	0.0003	O
KZS03250.1	-1.37973	0.0001	O
KZS03251.1	-2.02354	0.0014	O
KZS03274.1	-0.403316	0.0018	O
KZS01215.1	0.240143	0.0014	O
KZS00601.1	0.159709	0.0011	O
KZR99969.1	-1.07867	0.0096	O
KZR99917.1	0.702413	0.002	O
KZR99172.1	0.319702	0.0023	O
KZR98861.1	-0.525512	0.0002	O
KZR98649.1	0.786709	0.0041	O
KZR98453.1	-0.207966	0.0004	O
KZR98158.1	-0.599462	0.0084	O
KZR97117.1	-0.20092	0.0019	O
KZR96866.1	0.35676	0.002	O
KZR96638.1	-0.0997118	0.0083	O
KZR96427.1	0.448115	0.0065	O
KZR96029.1	-0.513796	0.004	O
KZS22030.1	0.791765	0.0008	P
KZS21353.1	-0.232404	0.0005	P
KZS21383.1	0.551488	0.0009	P
KZS21469.1	0.663545	0.0035	P
KZS21700.1	0.194186	0.005	P
KZS21704.1	1.31057	0.0034	P
KZS21238.1	0.405024	0.0001	P
KZS21149.1	0.422622	0.0054	P
KZS21124.1	1.06024	0.0011	P
KZS20945.1	0.511827	0.0052	P
KZS20428.1	0.54451	0.002	P
KZS20140.1	-0.934412	0.0012	P
KZS20233.1	1.06515	0.0008	P
KZS20243.1	1.07997	0.0001	P
KZS19925.1	-0.599052	0.0064	P
KZS19472.1	0.931137	0.0036	P
KZS19276.1	0.273368	0.0005	P
KZS19415.1	1.23522	0.0006	P
KZS19059.1	0.681683	0.0096	P
KZS19031.1	-1.01291	0.0062	P
KZS18977.1	0.608288	0.008	P
KZS18458.1	0.79466	0.0006	P
KZS18804.1	-1.26028	0.0012	P
KZS17819.1	0.368537	0.0013	P
KZS17936.1	1.08489	0.0025	P
KZS18032.1	-0.245784	0.0004	P
KZS17144.1	0.268522	0.0064	P
KZS16502.1	0.753571	0.001	P
KZS16318.1	1.09586	0.0011	P
KZS15995.1	-3.4409	0.0008	P
KZS15997.1	-2.67455	0.0005	P
KZS15717.1	0.576287	0.0078	P
KZS14890.1	0.549596	0.0018	P
KZS14474.1	0.544321	0.003	P
KZS14480.1	0.251832	0.0054	P
KZS14528.1	0.168485	0.0046	P
KZS14262.1	0.458365	0.0011	P
KZS14064.1	-0.998833	0.0017	P
KZS14067.1	0.828828	0.0037	P
KZS13688.1	0.998344	0.0081	P
KZS13761.1	0.363967	0.0062	P
KZS13223.1	-0.831462	0.0008	P
KZS13280.1	0.262184	0.0013	P
KZS13128.1	0.349984	0.0073	P
KZS12913.1	0.876265	0.006	P
KZS12271.1	-1.07159	0.0065	P
KZS12304.1	0.753572	0.0024	P
KZS12591.1	-0.539761	0.0072	P
KZS11423.1	0.618914	0.0005	P
KZS10935.1	-0.621393	0.0003	P
KZS10751.1	-0.992403	0.0021	P
KZS10764.1	-1.20545	0.0035	P
KZS10068.1	0.332102	0.0049	P
KZS09806.1	0.763357	0.001	P
KZS09811.1	-0.624699	0.0092	P
KZS09409.1	0.688519	0.0012	P
KZS09280.1	-0.285649	0	P
KZS09199.1	0.457158	0.001	P
KZS08956.1	-0.171621	0.0027	P
KZS08844.1	0.440945	0.0059	P
KZS08864.1	-0.835407	0	P
KZS08865.1	-1.92065	0.008	P
KZS08495.1	0.278792	0.0024	P
KZS08536.1	-0.15345	0.0013	P
KZS08783.1	0.467718	0.0023	P
KZS08802.1	0.244734	0.0011	P
KZS08153.1	0.426009	0.0025	P
KZS07958.1	-0.436392	0.0059	P
KZS07738.1	1.01954	0.0027	P
KZS07493.1	0.306748	0.0054	P
KZS07680.1	0.923421	0.0007	P
KZS07110.1	-0.284672	0.0007	P
KZS06234.1	-0.24852	0.0051	P
KZS05999.1	-0.340996	0.002	P
KZS06049.1	0.467166	0.0068	P
KZS06127.1	-0.651063	0.0024	P
KZS05562.1	-1.00036	0	P
KZS04798.1	-1.06938	0.0023	P
KZS04799.1	-0.672341	0.0026	P
KZS04753.1	-0.280002	0.0092	P
KZS04265.1	0.152725	0.0018	P
KZS04556.1	0.604426	0.0026	P
KZS03934.1	-0.198702	0.0084	P
KZS03830.1	-2.03025	0.0005	P
KZS03686.1	0.182217	0.0003	P
KZS03212.1	0.315568	0.0009	P
KZS02935.1	-0.155837	0.0063	P
KZS02755.1	0.571851	0.0094	P
KZS02108.1	0.65545	0.0079	P
KZS02030.1	-0.313022	0.0012	P
KZS01722.1	0.116129	0.005	P
KZR99775.1	0.70143	0.0005	P
KZR97206.1	0.44175	0.0041	P
KZR96971.1	-2.09894	0.0003	P
KZS21886.1	-2.21615	0.0028	Q
KZS21785.1	-0.447988	0.0002	Q
KZS20142.1	1.11864	0.0053	Q
KZS19108.1	-0.0824243	0.0076	Q
KZS18583.1	-0.996248	0.0025	Q
KZS18865.1	-0.316425	0.0012	Q
KZS17828.1	-0.594107	0.0015	Q
KZS17965.1	-1.03177	0.0057	Q
KZS18124.1	0.695994	0.002	Q
KZS17471.1	-0.211035	0.0054	Q
KZS16616.1	-1.71316	0.0006	Q
KZS16647.1	-1.69197	0.0012	Q
KZS16674.1	-0.65243	0.0014	Q
KZS16269.1	-1.13198	0.0012	Q
KZS16274.1	-1.07186	0.0036	Q
KZS16407.1	-0.599798	0.0009	Q
KZS16089.1	0.42093	0.0002	Q
KZS15426.1	-0.435325	0.0016	Q
KZS15189.1	0.885509	0.0022	Q
KZS14891.1	-1.03114	0.0005	Q
KZS14899.1	-0.702664	0	Q
KZS14900.1	-0.956797	0.0056	Q
KZS14901.1	-0.857537	0.002	Q
KZS14161.1	-3.65702	0.0094	Q
KZS13729.1	1.95013	0.0002	Q
KZS12288.1	0.344671	0.0099	Q
KZS12473.1	-0.622568	0.0017	Q
KZS12474.1	-1.13578	0.0002	Q
KZS12529.1	-1.23135	0.0055	Q
KZS12537.1	0.157561	0.0036	Q
KZS11067.1	-1.18682	0.0078	Q
KZS09610.1	-1.28357	0.0045	Q
KZS08909.1	0.389337	0	Q
KZS08347.1	-0.903439	0.0016	Q
KZS08046.1	-0.946312	0.0094	Q
KZS07637.1	0.965984	0.0014	Q
KZS07060.1	1.86014	0.0014	Q
KZS06022.1	-0.388178	0.0071	Q
KZS05021.1	0.525631	0.0032	Q
KZS04807.1	0.347126	0.0018	Q
KZS04190.1	-0.833319	0.0002	Q
KZS04262.1	-0.822121	0.0018	Q
KZS04436.1	-0.174972	0.001	Q
KZS04042.1	-0.872778	0.0098	Q
KZS04046.1	-0.745899	0.006	Q
KZS03531.1	-0.257276	0.0016	Q
KZS03178.1	0.639784	0.0001	Q
KZS03063.1	-2.09158	0.0015	Q
KZS02948.1	-1.51457	0.0012	Q
KZS03019.1	-1.11978	0.0042	Q
KZS03020.1	-1.53238	0.0009	Q
KZS03026.1	0.236512	0.0069	Q
KZS01911.1	-1.03551	0.0038	Q
KZR99365.1	0.673277	0.0017	Q
KZR99075.1	-1.04399	0.0061	Q
KZR96850.1	-0.882416	0.0066	Q
KZR95589.1	0.796607	0.0006	Q
KZS21979.1	-0.952726	0.0088	R
KZS21984.1	0.371199	0.006	R
KZS21996.1	-1.0011	0.002	R
KZS22002.1	0.22456	0.0088	R
KZS22053.1	2.05952	0.0014	R
KZS21888.1	0.30698	0.0002	R
KZS21931.1	-2.13971	0.0085	R
KZS21948.1	-1.71874	0.0004	R
KZS21278.1	-0.456364	0.0025	R
KZS21307.1	0.669851	0.007	R
KZS21438.1	-0.158425	0.0024	R
KZS21460.1	0.163726	0.0092	R
KZS21485.1	-0.323065	0.0098	R
KZS21502.1	-8.90183	0.0039	R
KZS21559.1	-1.42281	0.0003	R
KZS21560.1	-1.29345	0.0032	R
KZS21561.1	-0.741698	0.0038	R
KZS21618.1	-0.942345	0.0075	R
KZS21692.1	-0.174614	0.0049	R
KZS21720.1	-0.58736	0.0004	R
KZS21744.1	0.416436	0.0097	R
KZS21750.1	0.4313	0.0005	R
KZS21751.1	-0.573755	0.0012	R
KZS21262.1	0.143164	0.0042	R
KZS21268.1	-1.08388	0.0015	R
KZS21200.1	-1.09037	0.0022	R
KZS20961.1	-0.382944	0.0073	R
KZS20973.1	-0.473934	0.0021	R
KZS20996.1	0.307639	0.0054	R
KZS21065.1	0.590161	0.0079	R
KZS21068.1	-0.633935	0.0085	R
KZS21117.1	-0.887793	0.0052	R
KZS20844.1	0.607203	0.0019	R
KZS20787.1	0.654905	0.0017	R
KZS20813.1	0.285451	0.0016	R
KZS20707.1	0.881737	0.0032	R
KZS20631.1	-0.265608	0.0092	R
KZS20578.1	-0.168886	0.0008	R
KZS20565.1	-0.21674	0.0006	R
KZS20540.1	0.352621	0.0033	R
KZS20419.1	-0.533177	0.0041	R
KZS20452.1	-1.56149	0.0004	R
KZS20464.1	-0.303354	0.0002	R
KZS20494.1	1.9349	0.0031	R
KZS20340.1	0.305997	0.0021	R
KZS20323.1	-1.07266	0.0065	R
KZS20133.1	0.795937	0.0027	R
KZS20182.1	0.46916	0.0021	R
KZS20059.1	0.493897	0.0019	R
KZS20066.1	-0.805398	0.0027	R
KZS19769.1	1.01282	0.0023	R
KZS19779.1	0.880418	0.0001	R
KZS19780.1	1.06611	0.0015	R
KZS19807.1	0.182168	0.0037	R
KZS19871.1	-0.154605	0.0071	R
KZS19696.1	1.1964	0.0003	R
KZS19636.1	0.728229	0.0012	R
KZS19535.1	0.539191	0.0055	R
KZS19536.1	0.452312	0.0057	R
KZS19541.1	-0.278811	0.0084	R
KZS19542.1	-1.37188	0.0049	R
KZS19552.1	0.60204	0.0015	R
KZS19567.1	-1.07883	0.0012	R
KZS19568.1	-0.920074	0.0093	R
KZS19569.1	-1.05547	0.0014	R
KZS19571.1	-1.11845	0.001	R
KZS19290.1	0.723939	0.0095	R
KZS19315.1	-0.26284	0.0032	R
KZS19037.1	-1.55767	0.0023	R
KZS19038.1	-0.972008	0.0019	R
KZS19034.1	0.209231	0.008	R
KZS18979.1	-0.770428	0.0014	R
KZS18344.1	-0.081075	0.0055	R
KZS18379.1	0.45813	0.0018	R
KZS18411.1	-0.929364	0.0056	R
KZS18427.1	-0.928087	0.0004	R
KZS18435.1	0.586691	0.0001	R
KZS18504.1	0.547792	0.0018	R
KZS18556.1	0.495957	0.0038	R
KZS18564.1	-0.248311	0.0038	R
KZS18599.1	-0.191177	0.0018	R
KZS18620.1	0.249983	0.0017	R
KZS18658.1	0.338559	0.0011	R
KZS18716.1	-0.340695	0.0019	R
KZS18725.1	-0.699445	0.008	R
KZS18774.1	-0.162082	0.0065	R
KZS18808.1	0.546905	0.0074	R
KZS18837.1	-2.76728	0.0017	R
KZS18874.1	-0.780439	0.0048	R
KZS18885.1	-2.23566	0.0005	R
KZS18903.1	-0.357711	0.0012	R
KZS18229.1	-0.323391	0.0018	R
KZS18197.1	-0.501812	0.0015	R
KZS18192.1	-0.205039	0.0003	R
KZS18175.1	-0.735904	0.0069	R
KZS17804.1	-0.775613	0.0008	R
KZS17930.1	-0.414888	0.0038	R
KZS17958.1	-1.15925	0.0051	R
KZS17967.1	-0.880803	0.0099	R
KZS18014.1	0.540446	0.0035	R
KZS18095.1	-0.280934	0.0012	R
KZS17435.1	0.306661	0.0018	R
KZS17631.1	-0.401854	0.0048	R
KZS17697.1	-0.615583	0.0099	R
KZS17100.1	0.438458	0.0023	R
KZS17273.1	-0.88135	0.0006	R
KZS17276.1	0.409375	0.006	R
KZS17291.1	0.0427253	0.0034	R
KZS17310.1	-0.318043	0.0068	R
KZS17322.1	0.468284	0.0041	R
KZS17385.1	1.76884	0.0026	R
KZS17061.1	-1.47429	0.0004	R
KZS16619.1	-1.83866	0.0006	R
KZS16625.1	-1.15128	0.0063	R
KZS16627.1	0.226593	0.0077	R
KZS16634.1	-1.6384	0.0014	R
KZS16703.1	-1.39793	0.002	R
KZS16836.1	0.556517	0.0086	R
KZS16918.1	0.394769	0.0022	R
KZS16546.1	0.741203	0.001	R
KZS16529.1	0.557306	0.0021	R
KZS16503.1	0.472666	0.005	R
KZS16514.1	0.399649	0.0043	R
KZS16516.1	2.1141	0.0012	R
KZS16524.1	-1.1607	0.0088	R
KZS16425.1	-0.528051	0.0007	R
KZS16438.1	-0.732165	0.0006	R
KZS16453.1	-0.182826	0.0003	R
KZS16467.1	-0.885845	0.0064	R
KZS16257.1	1.39855	0.0041	R
KZS16258.1	0.250345	0.0066	R
KZS16279.1	-0.324103	0.0003	R
KZS16280.1	-1.16452	0.0019	R
KZS16355.1	-0.886664	0.0046	R
KZS16356.1	-0.794944	0.0091	R
KZS16357.1	-3.00756	0.0025	R
KZS16231.1	-1.4085	0.0012	R
KZS16224.1	-0.415124	0.0022	R
KZS16160.1	0.132893	0.0068	R
KZS16092.1	-1.19391	0.0097	R
KZS15942.1	-0.202968	0.0045	R
KZS15944.1	-0.4975	0.0026	R
KZS15959.1	-0.144162	0.0057	R
KZS15908.1	0.776279	0.0004	R
KZS15854.1	-2	0.0017	R
KZS15812.1	-0.967608	0.0086	R
KZS15460.1	-1.12653	0.0001	R
KZS15475.1	0.401522	0.0002	R
KZS15542.1	0.683766	0.0027	R
KZS15545.1	-0.566274	0.0084	R
KZS15567.1	-0.453051	0.0093	R
KZS15599.1	-0.89514	0.002	R
KZS15605.1	-1.28332	0.0008	R
KZS15671.1	0.194048	0.0022	R
KZS15742.1	0.151237	0.0004	R
KZS15772.1	-0.325289	0.0015	R
KZS15357.1	0.50558	0.0019	R
KZS15376.1	-0.646504	0.0013	R
KZS15404.1	-0.385966	0.0089	R
KZS15328.1	-0.173791	0.0087	R
KZS15222.1	0.604778	0.0019	R
KZS15266.1	0.530191	0.0073	R
KZS14877.1	0.376018	0.0013	R
KZS14950.1	0.342325	0.0009	R
KZS14974.1	1.30535	0.0046	R
KZS14981.1	0.800859	0.0007	R
KZS15023.1	0.511175	0.0046	R
KZS15061.1	-0.196551	0.0089	R
KZS15097.1	-0.105022	0.0028	R
KZS15115.1	1.80735	0.0079	R
KZS15128.1	-2.04321	0.0018	R
KZS14408.1	-1.11879	0.0021	R
KZS14453.1	0.223378	0.0021	R
KZS14466.1	-0.9624	0.0009	R
KZS14485.1	0.338977	0.0042	R
KZS14515.1	-0.379234	0.0013	R
KZS14849.1	0.360181	0.0039	R
KZS14337.1	-0.459043	0.0094	R
KZS14366.1	0.565265	0.0038	R
KZS14041.1	0.11223	0.0082	R
KZS14090.1	0.168424	0.0076	R
KZS14141.1	-1.15955	0.0002	R
KZS14164.1	0.335275	0.0028	R
KZS13622.1	-1.07004	0.0012	R
KZS13630.1	0.385018	0.0042	R
KZS13643.1	-0.232761	0.0072	R
KZS13696.1	0.530515	0.001	R
KZS13711.1	1.29847	0.0007	R
KZS13750.1	3.88231	0.0001	R
KZS13773.1	-0.357232	0.0004	R
KZS13774.1	-0.25566	0	R
KZS13808.1	-1.11955	0.0034	R
KZS13607.1	1.11509	0.0004	R
KZS13520.1	0.477298	0.0038	R
KZS13522.1	-0.863938	0.0015	R
KZS13446.1	-0.252931	0.0013	R
KZS13449.1	0.385832	0.001	R
KZS13474.1	-1.92284	0.0005	R
KZS13343.1	0.165081	0.0038	R
KZS13169.1	0.492526	0.0084	R
KZS13186.1	-1.69105	0	R
KZS13190.1	-1.32601	0.0036	R
KZS13197.1	0.577824	0.0013	R
KZS13204.1	-4.42066	0.0013	R
KZS13243.1	-0.287626	0.0018	R
KZS13253.1	-0.214019	0.0009	R
KZS13260.1	-0.142444	0.0075	R
KZS13269.1	-0.260986	0.001	R
KZS13273.1	-0.260498	0.0019	R
KZS13147.1	-0.447459	0.0077	R
KZS13132.1	-0.178598	0.0019	R
KZS13110.1	-0.179466	0.0067	R
KZS13005.1	1.30986	0.0087	R
KZS13002.1	-0.771939	0.0091	R
KZS12926.1	0.356139	0.0045	R
KZS12218.1	0.395536	0.01	R
KZS12247.1	0.224629	0.0035	R
KZS12254.1	0.632746	0	R
KZS12270.1	-1.18627	0.0019	R
KZS12314.1	0.460213	0.0043	R
KZS12342.1	-0.979632	0.0017	R
KZS12396.1	-0.298425	0.0021	R
KZS12411.1	-0.657495	0.0013	R
KZS12491.1	-0.323996	0.0002	R
KZS12492.1	0.427862	0.003	R
KZS12504.1	-0.886329	0.0037	R
KZS12520.1	-0.195961	0.0024	R
KZS12557.1	-3.10355	0.0054	R
KZS12566.1	0.894897	0.0009	R
KZS12740.1	0.301559	0.0086	R
KZS12186.1	-1.8634	0.0009	R
KZS12188.1	0.588165	0.0034	R
KZS12194.1	0.204292	0.0028	R
KZS12098.1	-1.31597	0.0069	R
KZS12082.1	-1.46877	0.0013	R
KZS12025.1	0.506259	0.0005	R
KZS11951.1	-0.671706	0.0083	R
KZS11895.1	3.92352	0.0007	R
KZS11759.1	0.473385	0.0043	R
KZS11632.1	-0.948787	0.002	R
KZS11634.1	0.231564	0.01	R
KZS11659.1	0.238058	0	R
KZS11708.1	-0.117357	0.0075	R
KZS11597.1	-0.0953449	0.0064	R
KZS11537.1	-0.61208	0.0001	R
KZS11039.1	-0.970854	0.0031	R
KZS11051.1	0.638828	0.0037	R
KZS11070.1	0.221653	0.0006	R
KZS11116.1	0.523074	0.0099	R
KZS11141.1	-1.27397	0.002	R
KZS11176.1	0.384979	0.0064	R
KZS11249.1	-0.428186	0.0029	R
KZS11268.1	-2.15433	0.0032	R
KZS11276.1	0.549548	0.0021	R
KZS11286.1	-1.03125	0.0015	R
KZS11293.1	-1.30362	0.0005	R
KZS11422.1	-0.575399	0.0058	R
KZS11490.1	-0.145669	0.0054	R
KZS11507.1	-0.097131	0	R
KZS10992.1	-0.308797	0.0088	R
KZS10952.1	-0.835092	0.0012	R
KZS10903.1	-0.656912	0.0007	R
KZS10595.1	-1.31424	0.001	R
KZS10596.1	-1.95778	0.0011	R
KZS10466.1	0.372885	0	R
KZS10360.1	-1.08185	0.0033	R
KZS10376.1	0.207487	0.0047	R
KZS10128.1	-1.02296	0.0013	R
KZS10081.1	-0.107176	0.0014	R
KZS09888.1	-0.240785	0.0001	R
KZS09954.1	-0.296882	0.0011	R
KZS09864.1	0.439857	0.0029	R
KZS09770.1	0.216046	0.0064	R
KZS09702.1	-0.791867	0.0049	R
KZS09659.1	-2.21329	0.0023	R
KZS09620.1	-1.08963	0.0008	R
KZS09621.1	-1.03378	0.0015	R
KZS09622.1	-1.06147	0.0024	R
KZS09623.1	-1.06547	0.0004	R
KZS09624.1	-1.01947	0.0003	R
KZS09625.1	-0.891331	0.004	R
KZS09597.1	-0.759145	0.0099	R
KZS09469.1	-0.799597	0.0053	R
KZS09480.1	-0.222392	0.0049	R
KZS09352.1	0.710787	0.0069	R
KZS09364.1	0.0817508	0.0036	R
KZS09400.1	0.188805	0.0037	R
KZS09275.1	0.221982	0.0086	R
KZS09240.1	-0.0831637	0.0009	R
KZS09212.1	-0.226412	0.004	R
KZS09134.1	0.304397	0.0072	R
KZS09036.1	-0.685271	0.0019	R
KZS09062.1	-0.866733	0.003	R
KZS09081.1	-0.83424	0.0018	R
KZS09101.1	-0.836013	0.0075	R
KZS08958.1	0.19535	0.0087	R
KZS08963.1	0.364014	0.0033	R
KZS08979.1	-1.02711	0.0095	R
KZS08980.1	0.407689	0.0028	R
KZS08846.1	-1.02636	0.0006	R
KZS08642.1	-0.144105	0.0076	R
KZS08720.1	0.496956	0.0021	R
KZS08751.1	-0.279431	0.0012	R
KZS08811.1	-0.324949	0.0086	R
KZS08455.1	-1.05258	0.0009	R
KZS08433.1	1.67337	0.0002	R
KZS08421.1	-0.544524	0.0023	R
KZS08360.1	0.774292	0.0028	R
KZS08097.1	0.353416	0.0063	R
KZS08031.1	0.297415	0.0036	R
KZS08033.1	-0.204522	0.0071	R
KZS08027.1	-1.84277	0.0019	R
KZS07851.1	-1.71808	0	R
KZS07852.1	-1.75309	0	R
KZS07853.1	-1.11344	0	R
KZS07927.1	0.158904	0.0084	R
KZS07931.1	0.85079	0.0074	R
KZS07955.1	-0.337826	0.0012	R
KZS07804.1	0.667682	0.0094	R
KZS07539.1	-1.63879	0.0006	R
KZS07565.1	0.406087	0.0026	R
KZS07642.1	-1.19061	0.0038	R
KZS07645.1	-1.47817	0.0014	R
KZS07667.1	-1.0117	0.0015	R
KZS07671.1	0.46236	0.0001	R
KZS07211.1	-0.149586	0.0051	R
KZS07188.1	0.452307	0.0057	R
KZS06819.1	0.381164	0.0033	R
KZS06826.1	-0.20428	0.0001	R
KZS06848.1	-1.44617	0.0074	R
KZS06977.1	0.20998	0.0074	R
KZS07028.1	0.992658	0.0048	R
KZS06756.1	0.437075	0.0019	R
KZS06753.1	0.457125	0.0082	R
KZS06706.1	0.423211	0.0029	R
KZS06653.1	0.398942	0.0043	R
KZS06606.1	-0.903297	0.0007	R
KZS06562.1	-0.467213	0.0017	R
KZS06460.1	0.139824	0.0003	R
KZS06420.1	0.996096	0.0063	R
KZS06354.1	-0.277474	0.01	R
KZS06293.1	-1.16227	0	R
KZS06314.1	-1.14094	0.0033	R
KZS06325.1	-0.236657	0.0041	R
KZS06270.1	1.04642	0.0083	R
KZS06218.1	0.518913	0.0014	R
KZS05812.1	-1.21898	0.003	R
KZS05813.1	-1.07922	0.0014	R
KZS05814.1	-1.00766	0.01	R
KZS05815.1	-0.871573	0.0019	R
KZS05817.1	-1.63421	0.0009	R
KZS05840.1	0.286182	0.0053	R
KZS05898.1	0.452546	0.0027	R
KZS05911.1	-1.17215	0.0024	R
KZS05914.1	-1.03696	0.0055	R
KZS05664.1	0.233346	0.005	R
KZS05481.1	-7.4939	0.004	R
KZS05487.1	-0.187905	0	R
KZS05316.1	-0.654298	0.0001	R
KZS05308.1	0.196348	0.0095	R
KZS05183.1	0.46073	0.0061	R
KZS05184.1	1.67807	0.0087	R
KZS04959.1	-0.144273	0.0067	R
KZS04986.1	-2.02824	0.0003	R
KZS04988.1	-2.35126	0	R
KZS04989.1	-3.00522	0	R
KZS04930.1	-1.0097	0.0001	R
KZS04884.1	-0.618456	0.0019	R
KZS04851.1	1.25581	0.0006	R
KZS04788.1	-0.389598	0.003	R
KZS04776.1	0.682428	0.0034	R
KZS04721.1	0.946982	0.0005	R
KZS04661.1	-4.76939	0.0018	R
KZS04209.1	0.353968	0.0023	R
KZS04377.1	0.580903	0.0026	R
KZS04381.1	-1.14828	0.0013	R
KZS04382.1	-1.14328	0.0012	R
KZS04415.1	-0.77172	0.0078	R
KZS04439.1	-0.23371	0.007	R
KZS04449.1	-1.30117	0	R
KZS04450.1	-0.82991	0.004	R
KZS04513.1	-2.53925	0	R
KZS04548.1	-0.267576	0.0002	R
KZS04572.1	0.34519	0.0018	R
KZS04182.1	2.3599	0.0042	R
KZS04092.1	0.663458	0.0009	R
KZS04109.1	-1.53861	0	R
KZS03992.1	-1.00434	0.0095	R
KZS03923.1	-1.59214	0.0003	R
KZS03798.1	-0.697971	0.0026	R
KZS03698.1	-1.4234	0.0011	R
KZS03709.1	1.34975	0.006	R
KZS03715.1	0.498432	0.005	R
KZS03647.1	-5.05889	0.0051	R
KZS03653.1	-0.473632	0.0019	R
KZS03604.1	-1.0332	0.0038	R
KZS03465.1	-0.584492	0.0032	R
KZS03342.1	0.887208	0.0006	R
KZS03318.1	-1.17728	0.0008	R
KZS03322.1	0.489879	0.0006	R
KZS03291.1	-0.412274	0.0018	R
KZS03154.1	1.56071	0.0092	R
KZS03126.1	0.842956	0.004	R
KZS03055.1	-0.308501	0.0007	R
KZS02951.1	-0.855813	0.0013	R
KZS02954.1	-0.524355	0.0086	R
KZS02956.1	1.81691	0.0012	R
KZS02962.1	-1.0594	0.0061	R
KZS03027.1	0.484456	0.0016	R
KZS03032.1	0.651005	0.0017	R
KZS02855.1	-0.777822	0.0052	R
KZS02858.1	-0.547144	0.0008	R
KZS02678.1	-0.232278	0.0076	R
KZS02446.1	-1.35179	0.0016	R
KZS01821.1	-0.476556	0.0008	R
KZS01820.1	-0.76944	0.0005	R
KZS01819.1	-0.611136	0.0044	R
KZS01757.1	-1.60572	0.0005	R
KZS01680.1	-1.0435	0.0071	R
KZS01323.1	0.924633	0.0011	R
KZS01132.1	-1.09802	0.0016	R
KZS01020.1	-0.254108	0.0014	R
KZS00795.1	0.864824	0.0002	R
KZS00759.1	-0.350221	0.0006	R
KZS00443.1	-0.843353	0.0076	R
KZS00239.1	1.14927	0.0009	R
KZR99927.1	1.0248	0.002	R
KZR99896.1	0.28673	0.0094	R
KZR99741.1	-1.99417	0.0034	R
KZR99729.1	-0.602489	0.0026	R
KZR99652.1	-0.234113	0.0018	R
KZR99578.1	-0.791201	0.002	R
KZR99275.1	-0.96378	0.0071	R
KZR98845.1	-0.413361	0.002	R
KZR98653.1	0.632455	0.0024	R
KZR98548.1	-0.371642	0.0065	R
KZR98531.1	0.553397	0.0004	R
KZR98250.1	-0.924712	0.0015	R
KZR98041.1	0.0702558	0.0047	R
KZR97907.1	0.716409	0.0029	R
KZR97747.1	1.03048	0.0014	R
KZR97593.1	2.25154	0.0063	R
KZR97559.1	-0.691456	0.0092	R
KZR97048.1	1.3388	0.004	R
KZR96961.1	-0.634304	0.0098	R
KZR96791.1	-1.21167	0.0023	R
KZR96724.1	0.684203	0.0014	R
KZR96635.1	-0.515249	0.0003	R
KZR96398.1	1.15715	0.0077	R
KZR96108.1	1.47838	0.0007	R
KZR95747.1	-0.0811131	0.0046	R
KZR95530.1	1.45606	0.0011	R
KZS22101.1	-0.119937	0.0075	S
KZS21975.1	-0.389808	0.003	S
KZS21977.1	-0.0732063	0.0056	S
KZS22038.1	-0.159208	0.008	S
KZS22056.1	0.552702	0.0008	S
KZS21902.1	0.246973	0.0041	S
KZS21957.1	-1.62362	0.001	S
KZS21852.1	0.0565649	0.0038	S
KZS21351.1	-0.278651	0.0073	S
KZS21364.1	-0.900558	0.0005	S
KZS21513.1	-0.952486	0.0006	S
KZS21512.1	-0.969281	0.0046	S
KZS21536.1	-0.201368	0.0018	S
KZS21557.1	-0.922856	0.0083	S
KZS21572.1	-0.450614	0.0087	S
KZS21622.1	-0.25201	0.0025	S
KZS21633.1	-0.254615	0.0038	S
KZS21637.1	-0.33901	0.0013	S
KZS21642.1	-0.260636	0	S
KZS21674.1	-0.508382	0.0006	S
KZS21678.1	-0.461284	0.0008	S
KZS21757.1	0.272974	0.0032	S
KZS21814.1	0.656751	0.0023	S
KZS21239.1	1.1442	0	S
KZS21204.1	-1.7421	0.0067	S
KZS21165.1	-0.206175	0.002	S
KZS21134.1	-0.263302	0.0068	S
KZS20948.1	0.153162	0.0007	S
KZS21004.1	-0.506731	0.0032	S
KZS21006.1	-0.27087	0.0093	S
KZS21013.1	-0.857318	0.001	S
KZS21020.1	-0.322586	0.0042	S
KZS21103.1	0.197094	0.0063	S
KZS20729.1	0.683392	0.0093	S
KZS20783.1	-0.428094	0.0011	S
KZS20812.1	-0.198568	0.0009	S
KZS20588.1	1.53987	0.0023	S
KZS20589.1	1.39655	0.0066	S
KZS20492.1	-0.242051	0.0024	S
KZS20501.1	-0.598327	0.0087	S
KZS20384.1	-1.4235	0.0016	S
KZS20145.1	0.238461	0.0077	S
KZS20174.1	0.482925	0.0016	S
KZS20130.1	-0.390288	0.0014	S
KZS20071.1	-0.414546	0.0004	S
KZS20072.1	0.525161	0.0043	S
KZS19928.1	-0.314608	0.0091	S
KZS19848.1	0.619178	0.0008	S
KZS19856.1	-1.81479	0.0058	S
KZS19894.1	4.90689	0.005	S
KZS19704.1	-0.288247	0.0009	S
KZS19648.1	-2.27684	0.0094	S
KZS19651.1	0.438393	0.0023	S
KZS19617.1	0.584366	0	S
KZS19619.1	-0.350644	0.0007	S
KZS19548.1	-0.39076	0.0024	S
KZS19377.1	0.607935	0.0028	S
KZS19406.1	-0.294357	0.0027	S
KZS19450.1	-0.384614	0.0013	S
KZS19048.1	0.282576	0.0001	S
KZS19070.1	0.499937	0.0064	S
KZS18980.1	-0.644938	0.0001	S
KZS18906.1	0.329822	0.0035	S
KZS18349.1	-1.84511	0.0021	S
KZS18425.1	-1.03088	0.006	S
KZS18446.1	0.282065	0.0066	S
KZS18507.1	-0.446716	0.0076	S
KZS18545.1	1.04115	0.0021	S
KZS18563.1	0.376746	0.0089	S
KZS18608.1	-0.310055	0.0013	S
KZS18624.1	1.55651	0.0018	S
KZS18642.1	-0.632309	0	S
KZS18816.1	-0.316625	0.0001	S
KZS18860.1	-1.27411	0.0006	S
KZS18321.1	-0.878935	0.0003	S
KZS18227.1	-0.253097	0.0047	S
KZS18241.1	-0.216928	0.0013	S
KZS17801.1	1.01792	0.0019	S
KZS17872.1	-0.696559	0.0057	S
KZS17874.1	-0.896094	0.006	S
KZS17878.1	1.0146	0.001	S
KZS17922.1	-0.357882	0.0016	S
KZS17979.1	0.465791	0.0019	S
KZS18011.1	-0.243883	0.0072	S
KZS18022.1	-0.166558	0.0025	S
KZS18044.1	-0.517973	0.0009	S
KZS18100.1	0.632048	0.0021	S
KZS18150.1	-0.767684	0.0083	S
KZS18154.1	0.792217	0.0022	S
KZS18165.1	0.701668	0.0085	S
KZS17754.1	0.316655	0.0065	S
KZS17473.1	0.183196	0.0021	S
KZS17516.1	0.407098	0.0006	S
KZS17562.1	-1.72752	0.0012	S
KZS17597.1	-0.946368	0.0022	S
KZS17637.1	-1.17245	0.002	S
KZS17672.1	0.367581	0.0013	S
KZS17178.1	-0.885998	0.004	S
KZS17190.1	-0.271504	0.0024	S
KZS17212.1	-0.147891	0.0037	S
KZS17306.1	0.533784	0.0021	S
KZS17088.1	-2.2319	0.0013	S
KZS17082.1	0.400706	0.0057	S
KZS16550.1	0.537703	0.0024	S
KZS16556.1	-1.98294	0.0057	S
KZS16666.1	1.16586	0.0029	S
KZS16667.1	1.15439	0.0012	S
KZS16668.1	-1.60052	0.0006	S
KZS16672.1	-2.06221	0.0018	S
KZS16730.1	0.436733	0.0023	S
KZS16796.1	-1.27119	0.001	S
KZS16850.1	-0.151653	0.0003	S
KZS16869.1	0.17249	0.0066	S
KZS16886.1	-1.61336	0.0002	S
KZS16955.1	-0.408353	0.0001	S
KZS16966.1	-0.121455	0.0071	S
KZS16968.1	-0.341037	0.0026	S
KZS16991.1	-0.543368	0.002	S
KZS17011.1	0.530515	0.0029	S
KZS16519.1	0.618783	0.0021	S
KZS16436.1	0.472412	0.0029	S
KZS16451.1	0.309021	0.0007	S
KZS16300.1	0.377116	0.001	S
KZS16305.1	-0.335716	0	S
KZS16345.1	0.537728	0.0084	S
KZS16233.1	-0.475777	0.0012	S
KZS16203.1	-0.253806	0.0011	S
KZS16108.1	0.805781	0.0018	S
KZS16035.1	-1.25664	0.0011	S
KZS15909.1	-0.350879	0.0027	S
KZS15920.1	0.22998	0.005	S
KZS15961.1	0.278243	0	S
KZS15991.1	-0.895051	0.0014	S
KZS15902.1	1.38204	0.0006	S
KZS15876.1	-0.295829	0.0069	S
KZS15839.1	-0.356775	0.0011	S
KZS15800.1	0.405728	0.0019	S
KZS15568.1	-0.174041	0.0074	S
KZS15600.1	-0.886343	0.0009	S
KZS15646.1	0.406032	0.0012	S
KZS15714.1	-0.219905	0.0053	S
KZS15747.1	-1.33789	0.0007	S
KZS15356.1	-0.322821	0.002	S
KZS15365.1	-1.30829	0.0002	S
KZS15373.1	0.158816	0.0034	S
KZS15400.1	-0.782926	0.0021	S
KZS15419.1	3.09871	0.0069	S
KZS15423.1	0.350671	0.0084	S
KZS15322.1	0.548126	0.0099	S
KZS15153.1	-0.349206	0.0046	S
KZS15179.1	-0.250309	0.0001	S
KZS15232.1	-0.433897	0.001	S
KZS15273.1	-0.763936	0.0009	S
KZS15135.1	0.215298	0.0079	S
KZS14996.1	-0.535719	0.0003	S
KZS15036.1	0.978503	0.0006	S
KZS14448.1	-3.5369	0.0019	S
KZS14479.1	-0.19427	0.0035	S
KZS14489.1	-0.518583	0.002	S
KZS14522.1	-0.361328	0.0097	S
KZS14600.1	0.28448	0.006	S
KZS14610.1	-0.631074	0.0091	S
KZS14650.1	-1.61703	0.0097	S
KZS14652.1	-2.08447	0.007	S
KZS14657.1	-0.653811	0.0002	S
KZS14658.1	-1.29529	0.002	S
KZS14659.1	-1.38898	0.0022	S
KZS14660.1	-1.76721	0.0014	S
KZS14662.1	-1.74027	0.001	S
KZS14670.1	-0.481779	0.0026	S
KZS14671.1	-1.41886	0.0019	S
KZS14676.1	-1.60809	0.0009	S
KZS14678.1	-0.701089	0.0066	S
KZS14686.1	-1.94584	0.0003	S
KZS14708.1	0.498375	0.007	S
KZS14733.1	-0.474022	0.0021	S
KZS14778.1	0.27844	0.0007	S
KZS14782.1	-0.79119	0.0027	S
KZS14790.1	-0.330326	0.0043	S
KZS14801.1	-1.20333	0.0032	S
KZS14845.1	-0.599006	0.0098	S
KZS14393.1	-0.316703	0.0073	S
[truncated: 1,386 more rows]

## Sheet: Temp_sig_LOG_FC2_CY_O.txt
product_accession	LOG2FC	p-value	COG1
KZS22010.1	-1.08511	0.0002	A
KZS21301.1	0.402501	0.0036	A
KZS21516.1	0.229675	0.0028	A
KZS21548.1	0.171408	0.0016	A
KZS21606.1	0.423589	0.0012	A
KZS21632.1	0.365222	0.0051	A
KZS21641.1	0.33495	0.0058	A
KZS21783.1	0.436332	0.002	A
KZS21261.1	-0.357632	0.0022	A
KZS20818.1	0.487318	0.0018	A
KZS20545.1	0.627404	0.0016	A
KZS20427.1	0.21704	0.001	A
KZS20479.1	0.331156	0.0031	A
KZS20408.1	0.350972	0.0033	A
KZS20177.1	0.233562	0.0031	A
KZS20218.1	0.182077	0.0066	A
KZS20240.1	0.482025	0.0013	A
KZS19962.1	0.491542	0.0011	A
KZS19813.1	0.506576	0.0011	A
KZS19758.1	0.399217	0.0003	A
KZS19655.1	0.86969	0.0018	A
KZS19625.1	0.357752	0.0003	A
KZS19339.1	0.219827	0.0077	A
KZS19414.1	0.60938	0.0012	A
KZS18498.1	0.265176	0.0015	A
KZS18603.1	0.305007	0.0038	A
KZS18686.1	-0.504205	0.0016	A
KZS18832.1	0.68127	0.0009	A
KZS17920.1	0.420012	0.0026	A
KZS18034.1	-0.216269	0.0024	A
KZS17628.1	0.435274	0.0018	A
KZS17634.1	0.488811	0.0009	A
KZS17117.1	0.511004	0.0016	A
KZS17140.1	0.332393	0.0002	A
KZS17198.1	0.410436	0.0004	A
KZS17358.1	-0.172425	0.0025	A
KZS17379.1	0.256381	0.0033	A
KZS16745.1	0.244797	0.0077	A
KZS16913.1	0.621327	0.002	A
KZS16950.1	0.459756	0.0021	A
KZS17013.1	0.415	0.0043	A
KZS16437.1	-0.260123	0.0095	A
KZS16179.1	0.186258	0.0031	A
KZS15818.1	0.289897	0.0054	A
KZS15502.1	0.344408	0.0049	A
KZS15575.1	0.35006	0.0032	A
KZS15590.1	0.756984	0.0018	A
KZS15691.1	0.252217	0.0016	A
KZS15327.1	0.588901	0.0003	A
KZS15241.1	-0.340591	0.0018	A
KZS15007.1	-0.189719	0.0058	A
KZS15027.1	0.752681	0.0013	A
KZS15062.1	0.380275	0.003	A
KZS14445.1	0.40439	0.0038	A
KZS14463.1	0.469366	0.0033	A
KZS14212.1	0.35853	0.001	A
KZS14229.1	0.176961	0.0093	A
KZS14133.1	0.291193	0.0065	A
KZS13794.1	0.388294	0.0006	A
KZS13007.1	1	0.0014	A
KZS12822.1	0.331766	0.0008	A
KZS12827.1	0.515134	0.0013	A
KZS12600.1	0.278649	0.0078	A
KZS12735.1	-0.39127	0.0021	A
KZS11882.1	0.144239	0.0059	A
KZS11781.1	0.526007	0.0021	A
KZS11204.1	0.0819434	0.0077	A
KZS11290.1	0.357283	0.0019	A
KZS11494.1	0.444409	0.0018	A
KZS10861.1	0.307749	0.0082	A
KZS10585.1	-1.16429	0.0015	A
KZS09605.1	0.511651	0.0035	A
KZS09479.1	0.183694	0.006	A
KZS09304.1	0.360732	0.0057	A
KZS09396.1	0.52982	0.002	A
KZS09187.1	-0.420743	0.006	A
KZS09207.1	0.897286	0.006	A
KZS08928.1	-0.472573	0.0027	A
KZS08740.1	0.637811	0.0089	A
KZS08741.1	-0.81293	0.0011	A
KZS08342.1	0.446501	0.0009	A
KZS07892.1	-0.234605	0.0024	A
KZS07739.1	0.556905	0.0065	A
KZS07546.1	0.340985	0.0024	A
KZS07555.1	0.190343	0.0029	A
KZS07559.1	0.319358	0.0019	A
KZS06989.1	0.506603	0.0058	A
KZS06435.1	-0.121571	0.0007	A
KZS05466.1	-0.598042	0.0001	A
KZS05118.1	0.456669	0.0008	A
KZS05024.1	-0.470313	0.0036	A
KZS04818.1	0.382602	0.0083	A
KZS03203.1	0.814861	0.0046	A
KZS03246.1	0.513326	0.0018	A
KZS03262.1	0.319485	0.0005	A
KZS03137.1	-0.377888	0.0093	A
KZS02919.1	0.287379	0.0038	A
KZS02969.1	0.747547	0.001	A
KZS02971.1	0.401474	0.0054	A
KZS02490.1	-0.20899	0.005	A
KZS01849.1	0.563989	0.0027	A
KZS01779.1	1.63855	0.0037	A
KZR98724.1	-0.29225	0.006	A
KZR98504.1	1.76675	0	A
KZR97799.1	-0.133589	0.0014	A
KZS21939.1	-0.282343	0.0029	B
KZS21738.1	-0.370907	0.0061	B
KZS20789.1	-0.270593	0.0064	B
KZS20564.1	0.641303	0.001	B
KZS19136.1	-0.414723	0.0043	B
KZS19032.1	-0.298469	0.0064	B
KZS18928.1	-0.169925	0.0099	B
KZS18676.1	-0.302089	0.0016	B
KZS18053.1	-0.731982	0.001	B
KZS17485.1	0.357611	0.0081	B
KZS17416.1	-0.654336	0.0032	B
KZS16767.1	-1.12335	0.0031	B
KZS16476.1	0.319726	0.0035	B
KZS16124.1	-1.12407	0.0008	B
KZS15738.1	-0.685891	0.0045	B
KZS15213.1	0.369288	0.0091	B
KZS14748.1	0.866108	0.0001	B
KZS14838.1	0.519565	0.0048	B
KZS13629.1	0.415635	0.0009	B
KZS13695.1	-0.418658	0.0051	B
KZS12209.1	-0.372041	0.0044	B
KZS12587.1	0.242291	0.0085	B
KZS12599.1	-0.306718	0.005	B
KZS11633.1	0.404398	0.0072	B
KZS11140.1	1.152	0.0096	B
KZS11506.1	-1.29844	0.0074	B
KZS09885.1	0.382071	0.0058	B
KZS09650.1	0.348108	0.0042	B
KZS08803.1	0.288918	0.0035	B
KZS07492.1	-0.281651	0.0064	B
KZS07286.1	-0.736652	0.0082	B
KZS06953.1	1.75286	0.0065	B
KZS05996.1	-0.451165	0.0013	B
KZS04897.1	-1.09044	0.0016	B
KZS04022.1	0.571728	0.0022	B
KZS02934.1	-0.225788	0.0039	B
KZR99511.1	-0.61298	0.0004	B
KZS21867.1	-0.399819	0.0032	C
KZS21739.1	0.217669	0.0007	C
KZS21080.1	0.602	0.0042	C
KZS21097.1	-0.20749	0.0013	C
KZS20095.1	-0.257004	0.002	C
KZS19960.1	-0.166509	0.0021	C
KZS19850.1	0.577828	0.0022	C
KZS19393.1	0.369732	0.0003	C
KZS18284.1	0.3331	0.0095	C
KZS17277.1	0.241135	0.0014	C
KZS17343.1	-0.30061	0.0049	C
KZS17059.1	-0.376591	0.0015	C
KZS16532.1	0.228353	0.0023	C
KZS15625.1	0.139883	0.0045	C
KZS15286.1	0.562271	0.0004	C
KZS14926.1	-0.248156	0.0005	C
KZS14991.1	-0.168633	0.001	C
KZS14472.1	-0.813728	0.0024	C
KZS14762.1	0.283793	0.001	C
KZS14788.1	-0.875501	0.0024	C
KZS14857.1	1.0163	0.008	C
KZS14350.1	0.459392	0.0004	C
KZS14077.1	-0.388287	0.0036	C
KZS13121.1	0.188883	0.0019	C
KZS12248.1	-0.414527	0.0042	C
KZS12480.1	-0.670799	0.0073	C
KZS12493.1	0.619996	0.0018	C
KZS11858.1	0.729091	0.0017	C
KZS11056.1	0.855644	0.0008	C
KZS11252.1	-0.375142	0.0006	C
KZS11364.1	-0.299208	0.0008	C
KZS10842.1	0.235015	0.0022	C
KZS10799.1	-0.319814	0.0018	C
KZS10689.1	-0.340426	0.0013	C
KZS10559.1	-0.171618	0.002	C
KZS10560.1	0.632268	0.0001	C
KZS10200.1	-0.203467	0.0068	C
KZS08932.1	0.192112	0.0098	C
KZS08472.1	0.534373	0.0021	C
KZS08570.1	0.551174	0.0007	C
KZS08632.1	0.199638	0.0046	C
KZS07998.1	-0.203627	0.0027	C
KZS07073.1	0.252204	0.0089	C
KZS07115.1	-0.299862	0.0007	C
KZS07135.1	-0.19731	0.0042	C
KZS06031.1	0.333942	0.0088	C
KZS05982.1	-0.299791	0.0021	C
KZS05421.1	0.539529	0.0015	C
KZS04571.1	0.295348	0.0011	C
KZS04582.1	0.528248	0.0054	C
KZS04009.1	-0.415504	0.0002	C
KZS03946.1	-0.15151	0.0022	C
KZS03797.1	-1.19385	0.0017	C
KZS03608.1	-0.196554	0.0072	C
KZS03498.1	-0.404566	0.0013	C
KZS03216.1	0.339508	0.0094	C
KZS02972.1	-0.285678	0.0002	C
KZS02973.1	-0.382865	0.0017	C
KZR99923.1	0.405586	0.0072	C
KZR99745.1	-1.17074	0.0036	C
KZS22071.1	-0.3103	0.0014	D
KZS21331.1	2.38773	0	D
KZS21406.1	0.167309	0.0094	D
KZS20457.1	0.476329	0.0034	D
KZS18548.1	0.293498	0.0094	D
KZS18771.1	-1.15648	0.0007	D
KZS18151.1	-0.538872	0.0043	D
KZS17767.1	-0.369675	0.0008	D
KZS17325.1	-0.230498	0.004	D
KZS17386.1	0.48134	0.0019	D
KZS16777.1	0.367523	0.0012	D
KZS16933.1	1.73697	0.0056	D
KZS15809.1	0.214899	0.0089	D
KZS15694.1	0.52693	0.0068	D
KZS14620.1	-1.24101	0.0034	D
KZS13863.1	0.296783	0.0062	D
KZS13398.1	0.463212	0.0019	D
KZS13107.1	-0.0832429	0.0004	D
KZS12526.1	-0.676635	0.0019	D
KZS12734.1	0.279822	0.0088	D
KZS12199.1	0.283553	0.003	D
KZS10868.1	-0.205367	0.0013	D
KZS09911.1	-0.219319	0.0082	D
KZS09921.1	0.740908	0.0016	D
KZS09614.1	-0.191403	0.008	D
KZS09434.1	-0.207885	0.0014	D
KZS09438.1	-0.639449	0.0005	D
KZS09296.1	-0.382667	0.0015	D
KZS08588.1	-0.26912	0.0001	D
KZS08284.1	-0.215599	0.0043	D
KZS08054.1	5.42146	0.0045	D
KZS07858.1	0.379467	0	D
KZS07964.1	0.540475	0.0051	D
KZS07282.1	-0.188817	0.0009	D
KZS07106.1	-0.0581486	0.0096	D
KZS06084.1	0.302392	0	D
KZS04355.1	0.204793	0.0059	D
KZS03192.1	0.5388	0.0018	D
KZS02945.1	0.229518	0.0059	D
KZS02992.1	-0.178805	0	D
KZR97611.1	-0.648929	0.0031	D
KZR96646.1	0.433209	0.0072	D
KZS21871.1	-1.48275	0.0019	E
KZS21929.1	-1.09282	0.0017	E
KZS21310.1	-0.273882	0.005	E
KZS21471.1	-1.80794	0.002	E
KZS21706.1	0.318252	0.0038	E
KZS21788.1	0.158321	0.0095	E
KZS21047.1	0.507504	0.0007	E
KZS20465.1	-0.224597	0.0068	E
KZS20412.1	-1.01721	0.0064	E
KZS20356.1	-0.697761	0.0002	E
KZS20167.1	0.205895	0.0008	E
KZS20195.1	0.407434	0.0019	E
KZS20105.1	0.682771	0	E
KZS19802.1	-0.346138	0.0055	E
KZS19816.1	0.47316	0.0017	E
KZS19867.1	0.3967	0.0016	E
KZS19876.1	0.362704	0.0018	E
KZS19633.1	-1.03065	0.0023	E
KZS19310.1	-0.527148	0.0038	E
KZS19040.1	-0.506262	0.0098	E
KZS18945.1	0.463883	0.0061	E
KZS18388.1	-0.67088	0.0048	E
KZS18502.1	-0.220669	0.0013	E
KZS18524.1	-0.254775	0.0082	E
KZS18847.1	-0.433892	0.0015	E
KZS17848.1	-0.165398	0.0048	E
KZS17749.1	0.978626	0.0031	E
KZS17493.1	0.18437	0.0012	E
KZS17565.1	0.122959	0.009	E
KZS17607.1	0.159081	0.0004	E
KZS17613.1	-0.427776	0.0018	E
KZS17623.1	0.335166	0.0027	E
KZS17205.1	-0.592922	0.0097	E
KZS17229.1	-0.423058	0.0046	E
KZS17344.1	-0.577369	0.0046	E
KZS16579.1	-1.14022	0.0006	E
KZS16808.1	-1.55241	0.0033	E
KZS16313.1	-1.09993	0.0012	E
KZS16122.1	0.40142	0.0002	E
KZS15478.1	-0.149648	0.0065	E
KZS15679.1	-0.500038	0.0048	E
KZS15680.1	-1.9741	0.0014	E
KZS15681.1	-0.828703	0.0011	E
KZS15682.1	-0.991079	0.001	E
KZS15683.1	-1.77929	0	E
KZS15686.1	-1.49554	0.0015	E
KZS15746.1	-0.733563	0.0041	E
KZS15764.1	-1.98884	0.0014	E
KZS15370.1	0.286002	0.0067	E
KZS15401.1	-0.886144	0.0015	E
KZS15403.1	-0.625596	0.0048	E
KZS15160.1	-0.475896	0.0009	E
KZS15242.1	0.504424	0.0007	E
KZS15272.1	-0.427697	0.0017	E
KZS15133.1	-0.114744	0.0038	E
KZS15043.1	-0.988082	0.005	E
KZS15104.1	1.24871	0.0004	E
KZS15110.1	-0.373767	0.0099	E
KZS15113.1	-0.15422	0.0005	E
KZS15124.1	0.503498	0.0073	E
KZS14407.1	-1.753	0.0001	E
KZS14409.1	-3.70053	0.0013	E
KZS14410.1	-1.84381	0.0005	E
KZS14414.1	-2.1686	0.0017	E
KZS14415.1	-1.02851	0.0012	E
KZS14505.1	2.81374	0.0066	E
KZS14617.1	-1.29768	0.0017	E
KZS14665.1	-0.892016	0.0004	E
KZS14743.1	0.836237	0	E
KZS14749.1	1.39961	0.0023	E
KZS14750.1	0.798676	0.0002	E
KZS14751.1	1.79765	0.0013	E
KZS14794.1	0.617551	0.0003	E
KZS14796.1	1.41229	0	E
KZS14797.1	1.07128	0.0002	E
KZS14813.1	-0.545478	0.0001	E
KZS14815.1	-0.341885	0.0025	E
KZS14245.1	0.339878	0.0059	E
KZS13935.1	0.0918137	0.0041	E
KZS14147.1	0.666399	0.0041	E
KZS14171.1	-1.35199	0.005	E
KZS14172.1	-0.60762	0.0079	E
KZS13652.1	-0.634751	0.0041	E
KZS13654.1	-2.00315	0.001	E
KZS13801.1	-2.2599	0.0047	E
KZS13445.1	1.29471	0.0098	E
KZS13314.1	0.191702	0.0075	E
KZS13319.1	0.246003	0.0064	E
KZS13172.1	0.0236297	0.0033	E
KZS13224.1	-1.07016	0.0018	E
KZS13287.1	1.21971	0.0093	E
KZS12840.1	-1.72583	0.0019	E
KZS12313.1	0.369684	0.0004	E
KZS12441.1	0.135645	0.0022	E
KZS12523.1	0.83289	0.0047	E
KZS12172.1	-0.659925	0.0018	E
KZS12129.1	-0.797017	0.0044	E
KZS11949.1	0.367215	0.0019	E
KZS11539.1	0.109698	0.0029	E
KZS11085.1	0.434096	0.0085	E
KZS10979.1	-1.2138	0.0004	E
KZS10584.1	0.590281	0.01	E
KZS10588.1	0.714301	0.0012	E
KZS10237.1	-0.203324	0.0072	E
KZS09935.1	-0.922517	0.0062	E
KZS09936.1	-0.86199	0.0048	E
KZS09712.1	0.183162	0.0021	E
KZS09657.1	-0.249114	0.0006	E
KZS09274.1	-0.837975	0.005	E
KZS09220.1	-0.89219	0.002	E
KZS09066.1	-0.755565	0.0008	E
KZS08918.1	-0.576322	0.004	E
KZS08957.1	-0.255188	0.0031	E
KZS08877.1	0.197501	0.003	E
KZS08804.1	-0.567569	0.0034	E
KZS08233.1	0.3955	0.0026	E
KZS08111.1	-0.504211	0.0036	E
KZS08032.1	-0.310786	0.0028	E
KZS08063.1	-0.39596	0.0003	E
KZS07991.1	-1.11639	0	E
KZS08008.1	-0.471126	0.0017	E
KZS07331.1	-0.854184	0.0075	E
KZS06979.1	0.306525	0.0047	E
KZS06769.1	0.944196	0.0001	E
KZS06770.1	0.142331	0.0004	E
KZS06744.1	0.430144	0.0019	E
KZS06336.1	-0.329308	0.0015	E
KZS06261.1	-0.446953	0.0032	E
KZS05865.1	0.760832	0.0017	E
KZS05729.1	0.272249	0.0063	E
KZS05370.1	-1.22098	0.0015	E
KZS05353.1	0.537106	0.0005	E
KZS05113.1	0.137674	0.0076	E
KZS05190.1	-0.335315	0.0058	E
KZS05070.1	-0.684248	0.0071	E
KZS04832.1	-0.134381	0.0007	E
KZS04834.1	-0.616671	0.0039	E
KZS04714.1	-2.23704	0.0024	E
KZS04697.1	-1.33591	0.0015	E
KZS04428.1	-0.603518	0.0007	E
KZS03876.1	0.658816	0.0004	E
KZS03056.1	-1.04288	0.0015	E
KZS03057.1	-0.824633	0.0001	E
KZS03059.1	-0.279003	0.001	E
KZS03060.1	-0.793234	0.0021	E
KZS02910.1	-0.368101	0.001	E
KZS02943.1	-1.09971	0.0003	E
KZS01724.1	0.584963	0.0015	E
KZS00995.1	0.156804	0.0092	E
KZR99094.1	-1.51572	0.0005	E
KZR98687.1	-0.474128	0.0016	E
KZR98212.1	-1.00162	0.0007	E
KZR97914.1	0.512496	0.0015	E
KZS21161.1	-0.232343	0.0078	F
KZS21015.1	-0.130641	0.0041	F
KZS20183.1	0.183016	0.0013	F
KZS19795.1	0.444076	0.0012	F
KZS19828.1	-0.358913	0.0007	F
KZS18698.1	0.405908	0.0048	F
KZS18016.1	0.390926	0.0087	F
KZS18017.1	0.379427	0.0008	F
KZS16243.1	0.283331	0.0019	F
KZS15505.1	-0.141015	0.0002	F
KZS14533.1	0.401645	0.0059	F
KZS14261.1	-0.25614	0.0009	F
KZS13463.1	-0.537534	0.0065	F
KZS13466.1	0.480783	0.0018	F
KZS12296.1	0.551163	0.0026	F
KZS12312.1	-0.242746	0.0027	F
KZS11584.1	0.737887	0.0006	F
KZS11073.1	0.661861	0.0015	F
KZS11192.1	-0.736641	0.0055	F
KZS10856.1	0.429776	0.0091	F
KZS10888.1	0.387666	0.0066	F
KZS10612.1	-0.95511	0	F
KZS09673.1	0.381217	0.0007	F
KZS08905.1	-0.476554	0.0026	F
KZS08345.1	0.204744	0.0048	F
KZS07699.1	-0.682831	0.0004	F
KZS07700.1	-1.56145	0.0019	F
KZS05955.1	0.360115	0.0092	F
KZS05890.1	0.231872	0.0067	F
KZS03173.1	0.641853	0.0053	F
KZS21291.1	-0.344073	0.0009	G
KZS21624.1	0.315163	0.0089	G
KZS20086.1	0.302287	0.0039	G
KZS19963.1	-2.135	0.0014	G
KZS19886.1	-0.255643	0.0065	G
KZS19264.1	-2.22598	0.001	G
KZS19018.1	-0.739684	0.0001	G
KZS18364.1	-0.925351	0.0006	G
KZS18442.1	-1.85994	0.0017	G
KZS18637.1	-0.175192	0.0044	G
KZS18681.1	0.394952	0.0052	G
KZS18806.1	-0.711442	0.0016	G
KZS18012.1	0.438301	0.0014	G
KZS18062.1	-0.354177	0.0065	G
KZS18065.1	-0.501313	0	G
KZS17552.1	0.369935	0.0001	G
KZS17387.1	-0.830866	0.0036	G
KZS16740.1	-0.480134	0.0072	G
KZS16743.1	-0.334301	0.005	G
KZS16851.1	-0.639353	0.0036	G
KZS16978.1	0.309921	0.0046	G
KZS16987.1	-0.291251	0.0065	G
KZS16988.1	-0.430002	0.0005	G
KZS16343.1	-0.144335	0.0087	G
KZS16400.1	-1.27237	0.0012	G
KZS16178.1	0.145291	0.0009	G
KZS15998.1	0.207801	0.0044	G
KZS15788.1	1.16607	0.0048	G
KZS15415.1	0.841774	0.0052	G
KZS15149.1	-0.811176	0.0093	G
KZS15150.1	-1.21204	0.0011	G
KZS15279.1	-1.04522	0.0002	G
KZS14878.1	-0.318679	0.0023	G
KZS14982.1	-0.482874	0.0007	G
KZS15031.1	0.28698	0.0007	G
KZS14418.1	0.440806	0.0014	G
KZS14432.1	0.309606	0.0002	G
KZS14442.1	-0.278662	0.0028	G
KZS14819.1	-2.04891	0.0093	G
KZS14362.1	0.482495	0.0012	G
KZS14249.1	0.178563	0.0044	G
KZS14280.1	0.200703	0.0028	G
KZS13902.1	0.213886	0.0007	G
KZS14027.1	-0.543412	0.0007	G
KZS14060.1	-0.252879	0.0005	G
KZS14076.1	-0.880751	0.0009	G
KZS13829.1	0.092802	0.0074	G
KZS13623.1	-1.44255	0.0007	G
KZS13624.1	-1.28515	0.001	G
KZS13625.1	-0.321086	0.0018	G
KZS13699.1	1.6951	0.002	G
KZS13612.1	-0.247988	0.009	G
KZS13587.1	0.221536	0.0049	G
KZS13563.1	0.230497	0.0049	G
KZS13425.1	-1.19656	0.0017	G
KZS13426.1	-0.893977	0.002	G
KZS13235.1	0.154848	0	G
KZS13249.1	0.169765	0.0003	G
KZS12207.1	0.240501	0.0088	G
KZS12303.1	-0.247456	0.0002	G
KZS12361.1	-0.266421	0.0071	G
KZS12421.1	-0.718844	0.0003	G
KZS12584.1	0.527489	0.0099	G
KZS12589.1	0.258578	0.0014	G
KZS12623.1	-0.58255	0.0023	G
KZS12677.1	-0.496076	0.0071	G
KZS12706.1	-1.05962	0.001	G
KZS12751.1	0.118724	0.0092	G
KZS12153.1	0.608273	0.0012	G
KZS11553.1	-0.684245	0.0081	G
KZS11125.1	-0.620228	0.0008	G
KZS11463.1	1.06599	0.0007	G
KZS10993.1	-0.593674	0.0054	G
KZS10926.1	0.214113	0.0002	G
KZS10928.1	0.243061	0.0019	G
KZS10587.1	-0.806634	0.0038	G
KZS10592.1	-0.359884	0.001	G
KZS10389.1	0.296698	0.0006	G
KZS10080.1	-0.511564	0.002	G
KZS09971.1	0.45418	0.0062	G
KZS09629.1	0.111296	0.0038	G
KZS09439.1	-0.599358	0.0067	G
KZS09326.1	-1.42004	0.0007	G
KZS09283.1	-0.214481	0.0095	G
KZS08861.1	-0.939267	0.0016	G
KZS08590.1	-1.03436	0	G
KZS08591.1	-0.979118	0.002	G
KZS08657.1	1.12332	0.0012	G
KZS08788.1	-0.0964993	0.0009	G
KZS08348.1	-0.489591	0.0016	G
KZS07823.1	-0.642746	0.0057	G
KZS07904.1	-0.268709	0.0012	G
KZS07479.1	-0.465998	0.0051	G
KZS07143.1	-0.97696	0.0015	G
KZS06939.1	0.238863	0.0098	G
KZS06984.1	0.574812	0.0001	G
KZS06987.1	1.15589	0.0001	G
KZS06338.1	-0.244011	0.0004	G
KZS06168.1	-0.16167	0.0046	G
KZS06081.1	0.290282	0.0074	G
KZS06107.1	-0.727489	0.0007	G
KZS05790.1	-0.194302	0.0021	G
KZS05855.1	0.303801	0.0033	G
KZS05735.1	0.305156	0.0003	G
KZS05742.1	0.28146	0.0017	G
KZS05667.1	-1.07236	0.0075	G
KZS05585.1	-0.0764885	0.009	G
KZS05474.1	0.375829	0.0056	G
KZS05122.1	-1.90287	0.0018	G
KZS05123.1	-0.729063	0.0007	G
KZS04991.1	-0.610414	0.0016	G
KZS04814.1	-0.110029	0.0067	G
KZS04833.1	-0.665102	0.0009	G
KZS04837.1	-0.826657	0.002	G
KZS04442.1	0.2355	0.0015	G
KZS04185.1	-0.230519	0.0018	G
KZS04078.1	-0.20988	0.0081	G
KZS03937.1	-0.882095	0.0012	G
KZS03710.1	0.207019	0.0065	G
KZS03556.1	-0.995527	0.0014	G
KZS03558.1	0.39259	0.0042	G
KZS03296.1	1.19802	0	G
KZS03234.1	-0.193578	0.0032	G
KZS02981.1	-1.44463	0.0012	G
KZS02983.1	-1.92565	0.0002	G
KZS03023.1	2	0.0071	G
KZS03037.1	-0.905194	0.005	G
KZS03038.1	-0.218986	0.0018	G
KZS03040.1	-0.218596	0.0062	G
KZS02828.1	-1.27593	0.0013	G
KZS02553.1	-0.638287	0.001	G
KZS01725.1	-1.06881	0.0045	G
KZS01391.1	-0.579572	0.0004	G
KZS00530.1	-0.869826	0.0009	G
KZS00033.1	-1.3722	0.0064	G
KZR99685.1	-0.725547	0.0092	G
KZR99495.1	-0.776185	0.0059	G
KZR99494.1	-1.38872	0.0018	G
KZR98954.1	-1.07532	0.0001	G
KZR98795.1	-1.16269	0.0027	G
KZR98493.1	0.711919	0.0001	G
KZR97839.1	-1.05617	0.0077	G
KZR97235.1	-0.759279	0	G
KZS21851.1	-0.26665	0.0076	H
KZS21431.1	4.52838	0.0023	H
KZS19314.1	-0.554767	0.0003	H
KZS18565.1	-0.362768	0.0023	H
KZS17952.1	-0.534144	0.0027	H
KZS17550.1	0.498474	0.0034	H
KZS17060.1	-1.36103	0.0014	H
KZS14127.1	-0.722851	0.0019	H
KZS12809.1	0.222535	0	H
KZS11719.1	0.597426	0.002	H
KZS09678.1	-0.440259	0	H
KZS09157.1	-0.326725	0.0016	H
KZS07875.1	-0.564086	0.0052	H
KZS07933.1	-0.206938	0.0022	H
KZS07939.1	-0.348128	0.0072	H
KZS07766.1	0.46543	0.0065	H
KZS06959.1	-0.460883	0.005	H
KZS07054.1	0.234539	0.0035	H
KZS05584.1	-0.454878	0.0003	H
KZS05094.1	-0.439392	0.0095	H
KZS04373.1	-0.417745	0.0087	H
KZS04096.1	0.317043	0.0054	H
KZS22012.1	-0.283222	0.0019	I
KZS22072.1	-0.0793417	0.0003	I
KZS21923.1	-0.248039	0.005	I
KZS21298.1	1.45519	0.0015	I
KZS21302.1	-0.499535	0.0011	I
KZS21329.1	0.612877	0.0005	I
KZS21330.1	-0.920273	0.0037	I
KZS21232.1	-2.93231	0	I
KZS21172.1	-0.768472	0.0015	I
KZS21011.1	1.21677	0.0024	I
KZS21012.1	0.719164	0.0018	I
KZS21037.1	0.976399	0.0026	I
KZS20825.1	-0.332497	0.0089	I
KZS20433.1	0.722374	0.001	I
KZS20468.1	0.189108	0.0038	I
KZS20475.1	0.68278	0.0011	I
KZS20242.1	0.355281	0.0096	I
KZS20067.1	-0.241981	0.0051	I
KZS19837.1	0.266252	0.0005	I
KZS19371.1	0.99832	0.0012	I
KZS19186.1	-1.55516	0.0093	I
KZS18353.1	-0.375348	0.0093	I
KZS18356.1	-0.388079	0.0064	I
KZS18358.1	0.107261	0.0014	I
KZS18674.1	0.487024	0.0006	I
KZS17843.1	-1.67134	0.001	I
KZS17846.1	-1.77821	0	I
KZS17857.1	-0.139082	0.0086	I
KZS17865.1	-0.744608	0.0018	I
KZS17888.1	-1.06705	0.0008	I
KZS17889.1	-2.62513	0.001	I
KZS18166.1	0.604206	0.0055	I
KZS17649.1	-1.39521	0.0034	I
KZS17194.1	-0.367036	0.0001	I
KZS17200.1	-0.428001	0.0017	I
KZS17307.1	0.656203	0.0005	I
KZS16578.1	-2.12236	0.0006	I
KZS16597.1	-0.799467	0.003	I
KZS16626.1	0.1874	0.0048	I
KZS16794.1	-0.720203	0.0052	I
KZS16890.1	0.810352	0.0017	I
KZS16430.1	-0.605527	0.0015	I
KZS16460.1	-3.27886	0.0085	I
KZS16190.1	0.567151	0.0013	I
KZS16038.1	0.606269	0.0006	I
KZS15476.1	0.49304	0.0011	I
KZS15573.1	0.529451	0.0054	I
KZS15718.1	1.09458	0.0012	I
KZS14478.1	-0.0680252	0	I
KZS14558.1	-0.304017	0.0051	I
KZS14605.1	-0.578886	0	I
KZS14692.1	-0.623341	0.0038	I
KZS14723.1	-0.926753	0.0058	I
KZS14724.1	-0.746255	0.0009	I
KZS13908.1	0.468748	0.0096	I
KZS13944.1	-0.21894	0.0025	I
KZS13985.1	-0.40217	0.0005	I
KZS13481.1	0.940887	0.0052	I
KZS12528.1	-0.09263	0.0098	I
KZS11692.1	5.07325	0.0055	I
KZS11693.1	0.95259	0.0083	I
KZS11036.1	-0.204488	0.0013	I
KZS11136.1	1.28421	0.0018	I
KZS11144.1	-0.336532	0.0029	I
KZS11164.1	0.448254	0.0072	I
KZS11408.1	-0.866316	0.0015	I
KZS10961.1	-0.225266	0.0005	I
KZS10838.1	-2.38418	0.0001	I
KZS10875.1	-2.45943	0.0029	I
KZS10791.1	-0.591131	0.0005	I
KZS10668.1	-0.600683	0.001	I
KZS10131.1	-3.27659	0.0044	I
KZS09165.1	-0.677105	0.0009	I
KZS09072.1	-0.339677	0.0042	I
KZS08949.1	1.01238	0.0095	I
KZS08545.1	-0.231774	0	I
KZS07865.1	-0.38647	0.0005	I
KZS07910.1	-0.309152	0.009	I
KZS07610.1	-0.369316	0.0082	I
KZS07283.1	-0.0725225	0.0084	I
KZS06643.1	0.13895	0.0076	I
KZS06496.1	0.527944	0.0011	I
KZS06241.1	0.413147	0.0004	I
KZS06176.1	-0.204272	0.0074	I
KZS05491.1	-0.241944	0.0042	I
KZS05119.1	-0.221658	0.0001	I
KZS04985.1	0.242964	0.0023	I
KZS04667.1	0.243106	0.0022	I
KZS04607.1	-0.541645	0.0038	I
KZS04255.1	-0.150662	0.0081	I
KZS04570.1	0.436425	0.002	I
KZS04573.1	-0.383291	0.0057	I
KZS04100.1	-0.22085	0	I
KZS03856.1	-0.230709	0.0086	I
KZS03860.1	-0.334545	0.0009	I
KZS03729.1	0.556576	0.0013	I
KZS03488.1	0.381802	0.0007	I
KZS03496.1	0.211814	0.0093	I
KZS03202.1	-0.336581	0.0033	I
KZS01729.1	0.843431	0.0024	I
KZS01728.1	0.865375	0.0012	I
KZS01694.1	0.707183	0.0033	I
KZS01693.1	0.439935	0.0003	I
KZS01666.1	0.534397	0.0034	I
KZS01665.1	0.472073	0.0049	I
KZS00973.1	-0.756832	0.0054	I
KZR99631.1	0.292267	0.0061	I
KZR99431.1	1.34141	0.0002	I
KZR98391.1	0.660819	0.0042	I
KZR97721.1	0.316792	0.0074	I
KZR97717.1	0.244885	0	I
KZR96762.1	0.21713	0.0027	I
KZR96547.1	0.982857	0.0002	I
KZR96351.1	-0.894393	0.0001	I
KZR95784.1	0.515306	0.0086	I
KZS22088.1	-0.181109	0.0013	J
KZS21435.1	0.581961	0.002	J
KZS21681.1	-0.118937	0.0023	J
KZS20940.1	0.0879249	0.0094	J
KZS20989.1	-0.885984	0.0003	J
KZS21073.1	0.456198	0.0052	J
KZS21091.1	0.438373	0.0044	J
KZS20710.1	0.541223	0.0018	J
KZS20315.1	0.37716	0.0036	J
KZS20042.1	-0.212531	0.0026	J
KZS20089.1	-0.181157	0.0026	J
KZS19958.1	-0.267173	0.0004	J
KZS19820.1	0.446043	0.0006	J
KZS19483.1	-0.104823	0.0088	J
KZS19365.1	0.400925	0.0077	J
KZS19153.1	-0.275037	0.0028	J
KZS18370.1	0.493122	0.0018	J
KZS18619.1	0.513497	0.0041	J
KZS18622.1	0.351774	0.0017	J
KZS18718.1	0.201699	0.0046	J
KZS18767.1	0.427874	0.0008	J
KZS18797.1	0.446782	0.0017	J
KZS18814.1	-0.175612	0.006	J
KZS18866.1	-0.272223	0.0048	J
KZS18879.1	-0.943928	0.0012	J
KZS18901.1	-0.133599	0.0082	J
KZS17840.1	0.451294	0.0036	J
KZS17901.1	0.259278	0.0065	J
KZS17976.1	0.766244	0.0018	J
KZS17606.1	0.655259	0.0068	J
KZS17633.1	-0.194632	0.0022	J
KZS17210.1	0.495497	0.0046	J
KZS16552.1	0.169651	0.0061	J
KZS16566.1	-0.454769	0.0013	J
KZS16985.1	-0.144296	0.0059	J
KZS16523.1	-0.237371	0.0022	J
KZS16455.1	-0.239812	0.0002	J
KZS16241.1	-0.299093	0.0006	J
KZS16254.1	0.273354	0.0089	J
KZS16105.1	-0.314599	0.0033	J
KZS15470.1	-0.272994	0.0067	J
KZS15696.1	-0.157887	0.0029	J
KZS15285.1	-0.365441	0.0015	J
KZS15029.1	-0.251824	0.0008	J
KZS14809.1	0.47898	0.0014	J
KZS14201.1	0.127147	0.0046	J
KZS14034.1	0.339958	0.0023	J
KZS14165.1	0.595811	0.0015	J
KZS13892.1	-0.515193	0.0005	J
KZS13670.1	-0.175814	0.0008	J
KZS12781.1	-0.235306	0.0042	J
KZS12811.1	0.387746	0.0016	J
KZS12924.1	-0.366952	0.0017	J
KZS12958.1	-0.807006	0.0015	J
KZS12594.1	-0.116198	0.0098	J
KZS12169.1	0.450661	0.0019	J
KZS11889.1	0.491416	0.0084	J
KZS11778.1	-0.214735	0.0021	J
KZS11047.1	0.285027	0.0021	J
KZS11134.1	-0.27148	0.0033	J
KZS11150.1	-0.244768	0.0068	J
KZS11152.1	0.529635	0.0021	J
KZS11455.1	0.595138	0.0056	J
KZS10913.1	-0.161295	0.0025	J
KZS10257.1	0.350175	0.0016	J
KZS10073.1	-0.230855	0.0026	J
KZS09891.1	0.370621	0.0015	J
KZS09739.1	-0.173895	0.0022	J
KZS09059.1	0.187548	0.0019	J
KZS09069.1	-0.203499	0.0004	J
KZS09091.1	0.458286	0.0029	J
KZS09092.1	-0.160901	0.0047	J
KZS08986.1	-1.3024	0.0011	J
KZS08544.1	0.451388	0.0005	J
KZS08712.1	-0.269384	0.0002	J
KZS08747.1	0.288355	0.0062	J
KZS07900.1	-0.851618	0.0022	J
KZS07967.1	0.366221	0.0006	J
KZS07519.1	-0.125326	0.0067	J
KZS07576.1	-0.189835	0.0082	J
KZS07346.1	-0.2232	0.0041	J
KZS07223.1	-0.213215	0.0024	J
KZS07191.1	0.354163	0.0057	J
KZS06747.1	-0.140972	0.0055	J
KZS06438.1	-0.199625	0.0014	J
KZS06159.1	-0.213425	0.0025	J
KZS05975.1	-0.254299	0.0014	J
KZS05870.1	0.270223	0.0003	J
KZS05884.1	-0.226847	0.0001	J
KZS05701.1	-0.251088	0.0006	J
KZS05436.1	0.178745	0.0048	J
KZS05326.1	0.483245	0.001	J
KZS05140.1	-0.163331	0.0021	J
KZS05207.1	0.294447	0.0076	J
KZS04668.1	-0.200657	0.0019	J
KZS04272.1	0.582271	0.0026	J
KZS04358.1	0.241238	0.0024	J
KZS04374.1	0.549204	0.0028	J
KZS04003.1	0.453789	0.0067	J
KZS04039.1	-0.151551	0.0057	J
KZS03964.1	-0.188639	0.004	J
KZS03725.1	0.381927	0.0012	J
KZS03507.1	-0.164093	0.0013	J
KZS03461.1	0.474686	0.0044	J
KZS03254.1	0.58433	0.0038	J
KZS02723.1	-1.33336	0.002	J
KZR99145.1	0.249875	0.0044	J
KZR98885.1	0.287254	0.0002	J
KZR98799.1	-0.190344	0.0024	J
KZR96450.1	0.527183	0.004	J
KZS22046.1	-1.93849	0.0019	K
KZS22047.1	-0.499444	0	K
KZS22090.1	-0.242048	0.0036	K
KZS21962.1	0.726754	0.0013	K
KZS21487.1	-1.65821	0.0081	K
KZS21594.1	0.329468	0.0025	K
KZS21664.1	-2.02937	0.0068	K
KZS21715.1	-0.688292	0.0013	K
KZS20950.1	0.370378	0.002	K
KZS20963.1	0.734044	0.0047	K
KZS21054.1	-1.3356	0.0096	K
KZS20856.1	-0.367794	0.0046	K
KZS20743.1	0.198581	0.0046	K
KZS20198.1	0.603846	0.0015	K
KZS20226.1	0.338414	0.0039	K
KZS20070.1	0.261528	0.0043	K
KZS19804.1	-0.0961327	0.0071	K
KZS19836.1	0.407831	0.0031	K
KZS19603.1	0.843799	0.0028	K
KZS19504.1	-0.422807	0.0017	K
KZS19129.1	-0.537032	0.0003	K
KZS19148.1	0.372119	0.0013	K
KZS18930.1	-0.230208	0.0041	K
KZS18941.1	0.242579	0.0045	K
KZS18951.1	0.718808	0.0013	K
KZS18420.1	0.430195	0.0031	K
KZS18601.1	-0.0829026	0.0033	K
KZS18697.1	-0.228793	0.0072	K
KZS18269.1	0.599194	0.0055	K
KZS17796.1	0.843802	0.002	K
KZS17907.1	-0.437758	0.0003	K
KZS17940.1	-1.05318	0.0018	K
KZS17941.1	-1.30757	0.001	K
KZS18035.1	0.217734	0.0021	K
KZS18057.1	-0.217647	0.0017	K
KZS17728.1	0.204862	0.0091	K
KZS17459.1	-0.721579	0.0009	K
KZS17557.1	-0.163479	0.0006	K
KZS17563.1	-0.738483	0.006	K
KZS17678.1	-0.650551	0.0028	K
KZS17186.1	-1.19286	0.0003	K
KZS17360.1	0.369992	0.0044	K
KZS16714.1	0.428886	0.0059	K
KZS16962.1	-0.198932	0.0077	K
KZS16977.1	0.391371	0.0016	K
KZS16541.1	0.446301	0.0017	K
KZS16267.1	-0.564424	0.003	K
KZS16385.1	0.343694	0.0007	K
KZS15989.1	0.389124	0.0026	K
KZS15262.1	-0.246161	0	K
KZS14987.1	0.616671	0.002	K
KZS15030.1	-0.248488	0.0098	K
KZS14419.1	0.778633	0.0032	K
KZS14539.1	0.200446	0.0015	K
KZS14344.1	-0.387984	0.0012	K
KZS14368.1	-0.972155	0.0019	K
KZS14376.1	-1.52962	0.002	K
KZS13999.1	-1.41693	0.0038	K
KZS14062.1	0.459867	0.0012	K
KZS14152.1	0.136103	0.0063	K
KZS14198.1	0.604265	0.0018	K
KZS13475.1	0.187408	0.0029	K
KZS12381.1	0.536011	0.0017	K
KZS12399.1	-0.311297	0.0022	K
KZS12406.1	0.340155	0.0036	K
KZS12545.1	0.400256	0.0012	K
KZS12574.1	-0.29896	0.0011	K
KZS12616.1	-0.298203	0.0002	K
KZS12715.1	-0.408003	0.0037	K
KZS11808.1	-0.451379	0.0086	K
KZS11770.1	-0.309144	0.0007	K
KZS11790.1	-0.489849	0	K
KZS11614.1	-2.7323	0.0035	K
KZS11065.1	-0.430416	0.0011	K
KZS11084.1	-1.20937	0.0047	K
KZS11128.1	0.266992	0.0039	K
KZS11302.1	0.850574	0.0019	K
KZS11347.1	0.437818	0.0025	K
KZS11393.1	0.382864	0.0077	K
KZS11418.1	0.433088	0.0091	K
KZS11419.1	-0.221722	0.0006	K
KZS10960.1	-0.457682	0.0064	K
KZS10923.1	0.240019	0.0034	K
KZS10834.1	-0.608322	0.0034	K
KZS10636.1	0.330193	0.0005	K
KZS10467.1	0.276516	0.0024	K
KZS10225.1	-1.00628	0.0041	K
KZS09994.1	0.505803	0.0062	K
KZS09448.1	0.159267	0.0061	K
KZS09510.1	0.0789344	0.0082	K
KZS09372.1	0.421772	0.0034	K
KZS09143.1	-0.949247	0.0059	K
KZS08873.1	-0.747493	0.0033	K
KZS08531.1	0.320408	0.0006	K
KZS08533.1	0.39435	0.0042	K
KZS08757.1	0.408233	0.0035	K
KZS08759.1	-1.1939	0.0072	K
KZS08429.1	0.54784	0.0019	K
KZS08223.1	-0.226436	0.0096	K
KZS08152.1	0.306135	0.0021	K
KZS07844.1	0.492343	0.0016	K
KZS07960.1	-0.838743	0.0057	K
KZS07986.1	-0.205325	0.0044	K
KZS08003.1	-1.26303	0.0036	K
KZS07685.1	0.522306	0.0026	K
KZS07590.1	1.75603	0.0001	K
KZS07007.1	-0.66031	0.0027	K
KZS07014.1	-1.13521	0.0048	K
KZS07026.1	0.75969	0.0034	K
KZS06536.1	0.338723	0.0003	K
KZS06296.1	0.189034	0.001	K
KZS06279.1	0.363712	0.004	K
KZS06185.1	-0.214817	0.0014	K
KZS06036.1	-0.432574	0.0058	K
KZS06080.1	0.981042	0.0011	K
KZS06120.1	-0.440238	0.0052	K
KZS04791.1	-0.406774	0.0003	K
KZS04813.1	0.470411	0.0015	K
KZS04211.1	0.44175	0.0052	K
KZS04481.1	0.257007	0.0093	K
KZS04500.1	0.439008	0.0015	K
KZS04502.1	0.380954	0.0094	K
KZS04154.1	0.395481	0.0003	K
KZS03891.1	-0.844636	0.0038	K
KZS03900.1	0.654171	0.0055	K
KZS03905.1	-0.320385	0.0021	K
KZS03909.1	0.376794	0.0019	K
KZS03936.1	0.253138	0.0014	K
KZS03831.1	0.286949	0.0013	K
KZS03800.1	-0.477486	0.0011	K
KZS03492.1	1.05157	0.006	K
KZS03505.1	0.384149	0.0016	K
KZS03509.1	-1.61471	0.0026	K
KZS03431.1	-0.431356	0.001	K
KZS01842.1	0.32093	0.0011	K
KZS01707.1	-2.13526	0.0019	K
KZR98289.1	-0.548944	0.0053	K
KZR98053.1	0.455145	0.0011	K
KZS20798.1	-0.536253	0.0015	L
KZS20800.1	-0.122276	0	L
KZS20803.1	-0.72083	0.0009	L
KZS19812.1	0.423562	0.0029	L
KZS19883.1	0.346791	0.0037	L
KZS19604.1	-0.0893708	0.0061	L
KZS17925.1	0.436936	0.001	L
KZS18116.1	0.129042	0.0079	L
KZS17620.1	0.599547	0.0002	L
KZS17136.1	0.694144	0.0019	L
KZS16505.1	0.957831	0.0015	L
KZS16181.1	-0.399598	0.0045	L
KZS15446.1	0.354044	0.004	L
KZS15060.1	0.600115	0.0065	L
KZS14518.1	0.382093	0.0073	L
KZS14557.1	0.38478	0.007	L
KZS14720.1	-1.07214	0.0031	L
KZS14722.1	-1.44907	0.0041	L
KZS13324.1	-0.154125	0.0004	L
KZS13109.1	0.0142339	0.0082	L
KZS12299.1	0.312668	0.0003	L
KZS12752.1	0.382144	0.0021	L
KZS12158.1	0.386609	0.0031	L
KZS12198.1	0.501881	0.0057	L
KZS11989.1	0.544996	0.0094	L
KZS11365.1	0.913	0.0047	L
KZS10347.1	-0.304833	0.0019	L
KZS09380.1	0.646048	0.0016	L
KZS09216.1	-0.168604	0.0097	L
KZS09136.1	-0.35578	0.0053	L
KZS09038.1	0.485259	0.0087	L
KZS08939.1	0.48516	0.0098	L
KZS08535.1	0.274592	0.0061	L
KZS08370.1	-0.933213	0.0008	L
KZS07622.1	0.314787	0.0072	L
KZS07103.1	0.23496	0.0096	L
KZS04953.1	0.312043	0.003	L
KZS03954.1	0.286259	0.0082	L
KZS02750.1	0.292404	0.0078	L
KZS01817.1	-0.561771	0.0034	L
KZR99703.1	0.298897	0.0014	L
KZS21201.1	-0.332584	0.0012	M
KZS20975.1	1.04647	0.0072	M
KZS20726.1	-1.06104	0.0047	M
KZS19332.1	0.462757	0.0018	M
KZS18877.1	-1.77623	0.002	M
KZS18078.1	-0.893663	0.0063	M
KZS17106.1	-0.855265	0.0018	M
KZS17125.1	1.09407	0.0004	M
KZS17318.1	-2.18002	0.0036	M
KZS17320.1	-1.36464	0.002	M
KZS17034.1	-0.62279	0.0018	M
KZS14590.1	-0.930762	0.0075	M
KZS12862.1	0.16068	0.0085	M
KZS11173.1	0.335411	0.0046	M
KZS09476.1	-0.125051	0.0096	M
KZS07149.1	-0.65656	0.0028	M
KZS07128.1	-1.04547	0.0006	M
KZS05889.1	-0.108249	0.0021	M
KZS05550.1	-0.758182	0.0048	M
KZS04705.1	0.247952	0.0022	M
KZS03583.1	-0.91503	0.0004	M
KZS03221.1	-0.1842	0.002	M
KZS03136.1	-0.793549	0.0003	M
KZS02412.1	0.780607	0.0056	M
KZS10854.1	-0.439688	0.0035	N
KZS21909.1	-0.971115	0.001	O
KZS21420.1	0.196865	0.0014	O
KZS21433.1	-0.131817	0.0013	O
KZS21494.1	0.250223	0.0018	O
KZS21551.1	0.342698	0.0005	O
KZS21597.1	0.323508	0.0022	O
KZS21630.1	-0.285318	0.0082	O
KZS21631.1	-0.301212	0.0074	O
KZS21717.1	-1.00483	0.0024	O
KZS21729.1	0.384891	0.0091	O
KZS21792.1	0.359802	0.001	O
KZS21254.1	0.214019	0.0013	O
KZS21215.1	0.379848	0.008	O
KZS21090.1	-0.315312	0.001	O
KZS20915.1	-0.0922327	0.0072	O
KZS20884.1	0.22603	0.0022	O
KZS20795.1	0.465107	0.0031	O
KZS20566.1	-0.317321	0	O
KZS20449.1	-0.177056	0.0014	O
KZS20481.1	0.174106	0.0044	O
KZS20238.1	0.313136	0.008	O
KZS20034.1	-0.357158	0.0015	O
KZS20055.1	-0.843442	0.0073	O
KZS19717.1	0.261796	0.0013	O
KZS19665.1	0.256791	0.0027	O
KZS19529.1	0.498731	0.0017	O
KZS19491.1	0.129723	0.0076	O
KZS19284.1	0.569874	0.0023	O
KZS19299.1	0.590167	0.01	O
KZS19390.1	-0.551036	0.0036	O
KZS19210.1	0.471203	0.0049	O
KZS19194.1	0.210259	0.0087	O
KZS19174.1	-0.368807	0.0029	O
KZS18346.1	0.364411	0.007	O
KZS18429.1	-0.421383	0.0008	O
KZS18580.1	-0.711533	0.0008	O
KZS18878.1	-1.13	0.0058	O
KZS18277.1	0.197288	0.0002	O
KZS18228.1	0.262046	0.0019	O
KZS17881.1	0.379898	0.0055	O
KZS17953.1	-0.158641	0.003	O
KZS18043.1	-1.86673	0.0011	O
KZS18072.1	-1.32139	0.0003	O
KZS18076.1	-0.827998	0.0006	O
KZS18138.1	-0.477482	0.0004	O
KZS17658.1	-0.774441	0.0063	O
KZS17670.1	-1.14549	0.0001	O
KZS17161.1	-0.304574	0.0042	O
KZS17227.1	0.238988	0.0082	O
KZS17305.1	-0.354545	0.0004	O
KZS17400.1	-0.480914	0.0008	O
KZS16604.1	-0.858275	0.0005	O
KZS16645.1	0.80666	0.0064	O
KZS16663.1	-0.577466	0.002	O
KZS16814.1	0.3664	0.0095	O
KZS16961.1	-0.236732	0.0048	O
KZS16967.1	-0.374271	0.0026	O
KZS16975.1	0.190493	0.0024	O
KZS16426.1	-0.209221	0.0006	O
KZS16311.1	0.484156	0.0043	O
KZS16366.1	-0.222617	0.0023	O
KZS16197.1	0.54626	0.0009	O
KZS15983.1	-0.600265	0.0033	O
KZS15904.1	0.332836	0.01	O
KZS15868.1	-0.499759	0.0051	O
KZS15869.1	0.366237	0.0006	O
KZS15843.1	0.302445	0.004	O
KZS15807.1	0.273809	0.0064	O
KZS15445.1	-0.161191	0.0039	O
KZS15497.1	-0.386014	0.0048	O
KZS15516.1	0.57857	0.0008	O
KZS15585.1	-0.339646	0	O
KZS15607.1	-0.446257	0.0008	O
KZS15430.1	0.384085	0.0062	O
KZS15206.1	-0.455924	0.0016	O
KZS15208.1	-0.294527	0.0047	O
KZS15050.1	0.284648	0.0038	O
KZS15087.1	0.266741	0.0047	O
KZS15129.1	-0.209654	0.0005	O
KZS14521.1	-0.176638	0.0066	O
KZS14640.1	-0.421317	0.0081	O
KZS14689.1	-0.233629	0.0003	O
KZS14795.1	0.228548	0.0082	O
KZS14798.1	1.31158	0.0009	O
KZS14860.1	0.460984	0.0021	O
KZS13980.1	-0.0854942	0.0014	O
KZS14107.1	0.318074	0.002	O
KZS13763.1	0.0911519	0.0068	O
KZS13521.1	-0.905582	0.0019	O
KZS13351.1	0.336812	0.0036	O
KZS13198.1	-0.51866	0.0023	O
KZS13218.1	-0.305848	0.0044	O
KZS12847.1	-0.275392	0	O
KZS12861.1	-0.503986	0.0073	O
KZS12431.1	0.246618	0.001	O
KZS12656.1	-1.22239	0.0031	O
KZS12699.1	0.240545	0.0013	O
KZS11651.1	-0.304818	0.0068	O
KZS11717.1	0.606464	0.0016	O
KZS11577.1	0.314001	0.0017	O
KZS11037.1	-0.177882	0.0093	O
KZS11114.1	0.299226	0.0013	O
KZS11240.1	0.930098	0.0028	O
KZS11243.1	0.659165	0.0015	O
KZS11328.1	-0.358585	0.0063	O
KZS11399.1	0.513085	0.0012	O
KZS11531.1	0.408074	0.0079	O
KZS10620.1	0.754367	0.0001	O
KZS10623.1	0.693236	0.0001	O
KZS10634.1	-0.184899	0.0075	O
KZS10377.1	-0.0709513	0.003	O
KZS10301.1	-0.48233	0.0002	O
KZS10254.1	0.422245	0.0021	O
KZS10018.1	0.405508	0.0041	O
KZS09938.1	0.270507	0.0045	O
KZS09548.1	0.644692	0.0085	O
KZS09456.1	0.337637	0.0098	O
KZS09322.1	0.349995	0.0056	O
KZS09256.1	0.380363	0.0083	O
KZS09246.1	0.68869	0.0011	O
KZS09185.1	1.2057	0.0016	O
KZS09127.1	-1.00493	0.005	O
KZS09097.1	-0.345447	0.009	O
KZS08838.1	0.363338	0.0044	O
KZS08572.1	0.315748	0.0037	O
KZS08584.1	0.401191	0.0043	O
KZS08616.1	0.209271	0.0075	O
KZS08665.1	0.247678	0.0014	O
KZS07835.1	0.382806	0.0059	O
KZS07862.1	-0.153355	0	O
KZS07959.1	0.342781	0.0025	O
KZS07975.1	0.606179	0.0094	O
KZS07981.1	-0.34512	0	O
KZS07527.1	-0.991629	0.0008	O
KZS07575.1	-0.332016	0.0011	O
KZS07264.1	-0.0726929	0.0004	O
KZS07204.1	0.234305	0.0079	O
KZS07107.1	-0.518827	0.0017	O
KZS07071.1	-0.210569	0.006	O
KZS06821.1	0.257551	0.0024	O
KZS06847.1	-1.6365	0.0032	O
KZS06957.1	-0.235617	0.0043	O
KZS07042.1	-0.20894	0.0037	O
KZS06331.1	0.528604	0.0045	O
KZS06101.1	-0.489918	0.0004	O
KZS06130.1	-0.345422	0	O
KZS06131.1	0.355762	0.0074	O
KZS06158.1	-0.325679	0.0001	O
KZS05993.1	0.337257	0.0087	O
KZS05783.1	-0.934847	0.0016	O
KZS05786.1	0.181494	0.0016	O
KZS05792.1	-0.320844	0.0007	O
KZS05766.1	0.75743	0.0008	O
KZS05688.1	-0.181229	0.0055	O
KZS05641.1	-0.497058	0.0038	O
KZS05458.1	-0.134858	0.01	O
KZS05403.1	-1.20339	0	O
KZS05302.1	0.324276	0.0018	O
KZS05144.1	0.24351	0.0041	O
KZS05193.1	0.205998	0	O
KZS04950.1	0.252081	0.0025	O
KZS04951.1	0.231048	0.0021	O
KZS05001.1	0.311026	0	O
KZS04747.1	0.472766	0.0018	O
KZS04608.1	-0.501406	0.0031	O
KZS04210.1	0.380156	0.0045	O
KZS04294.1	-0.194892	0.0069	O
KZS04317.1	-4.34755	0.0033	O
KZS04376.1	-0.234907	0.0013	O
KZS04392.1	0.258447	0.002	O
KZS04421.1	-1.01485	0.0035	O
KZS04433.1	-0.146707	0.0058	O
KZS03961.1	-0.333131	0.0016	O
KZS03606.1	0.157394	0.0018	O
KZS03568.1	-0.700222	0.0026	O
KZS03243.1	0.157382	0.0003	O
KZS03250.1	-1.2137	0.0001	O
KZS03251.1	-1.7145	0.0014	O
KZS03274.1	-0.574479	0.0018	O
KZS01215.1	0.172847	0.0014	O
KZS00601.1	0.476916	0.0011	O
KZR99969.1	-0.109213	0.0096	O
KZR99917.1	0.681489	0.002	O
KZR99172.1	0.34638	0.0023	O
KZR98861.1	-0.266859	0.0002	O
KZR98649.1	0.676466	0.0041	O
KZR98453.1	-0.382396	0.0004	O
KZR98158.1	-1.01937	0.0084	O
KZR97117.1	-0.330977	0.0019	O
KZR96866.1	0.350807	0.002	O
KZR96638.1	-0.184201	0.0083	O
KZR96427.1	0.458786	0.0065	O
KZR96029.1	-1.43012	0.004	O
KZS22030.1	0.647414	0.0008	P
KZS21353.1	-0.289227	0.0005	P
KZS21383.1	0.384601	0.0009	P
KZS21469.1	0.683941	0.0035	P
KZS21700.1	0.189322	0.005	P
KZS21704.1	0.612575	0.0034	P
KZS21238.1	0.263875	0.0001	P
KZS21149.1	0.369098	0.0054	P
KZS21124.1	0.404576	0.0011	P
KZS20945.1	0.658915	0.0052	P
KZS20428.1	0.723465	0.002	P
KZS20140.1	-0.996348	0.0012	P
KZS20233.1	0.0401571	0.0008	P
KZS20243.1	0.732833	0.0001	P
KZS19925.1	-0.428826	0.0064	P
KZS19472.1	0.472914	0.0036	P
KZS19276.1	0.401698	0.0005	P
KZS19415.1	0.938599	0.0006	P
KZS19059.1	0.881356	0.0096	P
KZS19031.1	-1.09618	0.0062	P
KZS18977.1	0.341765	0.008	P
KZS18458.1	0.510122	0.0006	P
KZS18804.1	-1.12722	0.0012	P
KZS17819.1	0.341196	0.0013	P
KZS17936.1	0.678072	0.0025	P
KZS18032.1	-0.224239	0.0004	P
KZS17144.1	0.25133	0.0064	P
KZS16502.1	0.369346	0.001	P
KZS16318.1	0.245112	0.0011	P
KZS15995.1	-4.20452	0.0008	P
KZS15997.1	-2.52063	0.0005	P
KZS15717.1	0.272245	0.0078	P
KZS14890.1	0.509151	0.0018	P
KZS14474.1	0.240778	0.003	P
KZS14480.1	0.190882	0.0054	P
KZS14528.1	0.334447	0.0046	P
KZS14262.1	0.363046	0.0011	P
KZS14064.1	-2.08856	0.0017	P
KZS14067.1	-0.0409445	0.0037	P
KZS13688.1	0.976728	0.0081	P
KZS13761.1	0.329909	0.0062	P
KZS13223.1	-1.03762	0.0008	P
KZS13280.1	0.360574	0.0013	P
KZS13128.1	0.392413	0.0073	P
KZS12913.1	0.40434	0.006	P
KZS12271.1	-0.457131	0.0065	P
KZS12304.1	0.463881	0.0024	P
KZS12591.1	-0.189825	0.0072	P
KZS11423.1	0.46978	0.0005	P
KZS10935.1	-0.597762	0.0003	P
KZS10751.1	-0.914015	0.0021	P
KZS10764.1	-1.09639	0.0035	P
KZS10068.1	0.343869	0.0049	P
KZS09806.1	0.905957	0.001	P
KZS09811.1	-0.323838	0.0092	P
KZS09409.1	0.804662	0.0012	P
KZS09280.1	-0.163147	0	P
KZS09199.1	0.125153	0.001	P
KZS08956.1	-0.201203	0.0027	P
KZS08844.1	0.419491	0.0059	P
KZS08864.1	-0.938224	0	P
KZS08865.1	-1.28813	0.008	P
KZS08495.1	0.301509	0.0024	P
KZS08536.1	-0.243044	0.0013	P
KZS08783.1	0.060121	0.0023	P
KZS08802.1	0.382611	0.0011	P
KZS08153.1	0.268703	0.0025	P
KZS07958.1	-0.49322	0.0059	P
KZS07738.1	0.702456	0.0027	P
KZS07493.1	0.169468	0.0054	P
KZS07680.1	0.41773	0.0007	P
KZS07110.1	-0.238184	0.0007	P
KZS06234.1	-0.159661	0.0051	P
KZS05999.1	-0.329231	0.002	P
KZS06049.1	0.230682	0.0068	P
KZS06127.1	-0.337213	0.0024	P
KZS05562.1	-1.32792	0	P
KZS04798.1	-0.670293	0.0023	P
KZS04799.1	-1.04606	0.0026	P
KZS04753.1	-0.697325	0.0092	P
KZS04265.1	0.374454	0.0018	P
KZS04556.1	0.607802	0.0026	P
KZS03934.1	-0.168107	0.0084	P
KZS03830.1	-1.46508	0.0005	P
KZS03686.1	0.253423	0.0003	P
KZS03212.1	0.397704	0.0009	P
KZS02935.1	-0.15163	0.0063	P
KZS02755.1	0.345726	0.0094	P
KZS02108.1	0.649885	0.0079	P
KZS02030.1	-0.27858	0.0012	P
KZS01722.1	0.0947559	0.005	P
KZR99775.1	1.31822	0.0005	P
KZR97206.1	0.649205	0.0041	P
KZR96971.1	-2.00513	0.0003	P
KZS21886.1	-0.512112	0.0028	Q
KZS21785.1	-0.330349	0.0002	Q
KZS20142.1	0.498454	0.0053	Q
KZS19108.1	-0.176988	0.0076	Q
KZS18583.1	-0.667924	0.0025	Q
KZS18865.1	-0.381955	0.0012	Q
KZS17828.1	-0.412836	0.0015	Q
KZS17965.1	-0.68396	0.0057	Q
KZS18124.1	0.735528	0.002	Q
KZS17471.1	-0.0931865	0.0054	Q
KZS16616.1	-1.06518	0.0006	Q
KZS16647.1	-1.45637	0.0012	Q
KZS16674.1	-0.870146	0.0014	Q
KZS16269.1	-0.56529	0.0012	Q
KZS16274.1	-0.831745	0.0036	Q
KZS16407.1	-0.751556	0.0009	Q
KZS16089.1	0.175793	0.0002	Q
KZS15426.1	-0.412055	0.0016	Q
KZS15189.1	0.836571	0.0022	Q
KZS14891.1	-0.786387	0.0005	Q
KZS14899.1	-0.906891	0	Q
KZS14900.1	-0.726356	0.0056	Q
KZS14901.1	-0.975338	0.002	Q
KZS14161.1	-0.457978	0.0094	Q
KZS13729.1	1.36878	0.0002	Q
KZS12288.1	0.306658	0.0099	Q
KZS12473.1	-0.585205	0.0017	Q
KZS12474.1	-0.838249	0.0002	Q
KZS12529.1	-0.575829	0.0055	Q
KZS12537.1	0.408365	0.0036	Q
KZS11067.1	-0.697562	0.0078	Q
KZS09610.1	-1.20645	0.0045	Q
KZS08909.1	0.304628	0	Q
KZS08347.1	-0.764574	0.0016	Q
KZS08046.1	-0.7976	0.0094	Q
KZS07637.1	0.904419	0.0014	Q
KZS07060.1	1.33151	0.0014	Q
KZS06022.1	-0.523091	0.0071	Q
KZS05021.1	0.386339	0.0032	Q
KZS04807.1	0.544447	0.0018	Q
KZS04190.1	-0.450945	0.0002	Q
KZS04262.1	-0.653935	0.0018	Q
KZS04436.1	-0.29956	0.001	Q
KZS04042.1	-0.452934	0.0098	Q
KZS04046.1	-1.08729	0.006	Q
KZS03531.1	-0.271587	0.0016	Q
KZS03178.1	1.12471	0.0001	Q
KZS03063.1	-1.66907	0.0015	Q
KZS02948.1	-1	0.0012	Q
KZS03019.1	-0.835869	0.0042	Q
KZS03020.1	-0.848588	0.0009	Q
KZS03026.1	0.431228	0.0069	Q
KZS01911.1	-0.527744	0.0038	Q
KZR99365.1	0.819619	0.0017	Q
KZR99075.1	-0.603815	0.0061	Q
KZR96850.1	-0.622574	0.0066	Q
KZR95589.1	1.03616	0.0006	Q
KZS21979.1	-0.785867	0.0088	R
KZS21984.1	0.414652	0.006	R
KZS21996.1	-1.09701	0.002	R
KZS22002.1	0.32052	0.0088	R
KZS22053.1	2.28123	0.0014	R
KZS21888.1	0.1513	0.0002	R
KZS21931.1	-1.80918	0.0085	R
KZS21948.1	-1.60754	0.0004	R
KZS21278.1	-0.368322	0.0025	R
KZS21307.1	0.965784	0.007	R
KZS21438.1	-0.183041	0.0024	R
KZS21460.1	0.224219	0.0092	R
KZS21485.1	-0.219634	0.0098	R
KZS21502.1	-0.532162	0.0039	R
KZS21559.1	-1.176	0.0003	R
KZS21560.1	-0.62325	0.0032	R
KZS21561.1	-0.416805	0.0038	R
KZS21618.1	-0.857556	0.0075	R
KZS21692.1	-0.231764	0.0049	R
KZS21720.1	-0.518873	0.0004	R
KZS21744.1	0.446293	0.0097	R
KZS21750.1	0.296163	0.0005	R
KZS21751.1	-0.498119	0.0012	R
KZS21262.1	0.256132	0.0042	R
KZS21268.1	-0.736208	0.0015	R
KZS21200.1	-0.697686	0.0022	R
KZS20961.1	-0.351649	0.0073	R
KZS20973.1	-0.523594	0.0021	R
KZS20996.1	0.369455	0.0054	R
KZS21065.1	0.24292	0.0079	R
KZS21068.1	-0.472878	0.0085	R
KZS21117.1	-0.556582	0.0052	R
KZS20844.1	0.567824	0.0019	R
KZS20787.1	0.180497	0.0017	R
KZS20813.1	0.272664	0.0016	R
KZS20707.1	1.15909	0.0032	R
KZS20631.1	-0.205821	0.0092	R
KZS20578.1	-0.28021	0.0008	R
KZS20565.1	-0.145298	0.0006	R
KZS20540.1	0.469942	0.0033	R
KZS20419.1	-0.536912	0.0041	R
KZS20452.1	-1.04772	0.0004	R
KZS20464.1	-0.246548	0.0002	R
KZS20494.1	0.989876	0.0031	R
KZS20340.1	0.263626	0.0021	R
KZS20323.1	-0.598229	0.0065	R
KZS20133.1	0.498626	0.0027	R
KZS20182.1	0.441953	0.0021	R
KZS20059.1	0.624053	0.0019	R
KZS20066.1	-0.899762	0.0027	R
KZS19769.1	2.10434	0.0023	R
KZS19779.1	0.474744	0.0001	R
KZS19780.1	0.864421	0.0015	R
KZS19807.1	0.224388	0.0037	R
KZS19871.1	-0.309845	0.0071	R
KZS19696.1	0.828271	0.0003	R
KZS19636.1	0.550536	0.0012	R
KZS19535.1	0.519584	0.0055	R
KZS19536.1	0.347923	0.0057	R
KZS19541.1	-0.237039	0.0084	R
KZS19542.1	-1.06956	0.0049	R
KZS19552.1	0.520691	0.0015	R
KZS19567.1	-0.563711	0.0012	R
KZS19568.1	-0.415841	0.0093	R
KZS19569.1	-0.576199	0.0014	R
KZS19571.1	-0.72298	0.001	R
KZS19290.1	0.692178	0.0095	R
KZS19315.1	-0.27262	0.0032	R
KZS19037.1	-1.61549	0.0023	R
KZS19038.1	-0.679841	0.0019	R
KZS19034.1	0.317767	0.008	R
KZS18979.1	-0.772667	0.0014	R
KZS18344.1	-0.159591	0.0055	R
KZS18379.1	0.510386	0.0018	R
KZS18411.1	-1.17878	0.0056	R
KZS18427.1	-0.601258	0.0004	R
KZS18435.1	0.382114	0.0001	R
KZS18504.1	0.563474	0.0018	R
KZS18556.1	0.619827	0.0038	R
KZS18564.1	-0.255564	0.0038	R
KZS18599.1	-0.227351	0.0018	R
KZS18620.1	0.24064	0.0017	R
KZS18658.1	0.0827208	0.0011	R
KZS18716.1	-0.363127	0.0019	R
KZS18725.1	-0.463808	0.008	R
KZS18774.1	-0.0366362	0.0065	R
KZS18808.1	0.444418	0.0074	R
KZS18837.1	-1.87768	0.0017	R
KZS18874.1	-0.810181	0.0048	R
KZS18885.1	-1.21197	0.0005	R
KZS18903.1	-0.34861	0.0012	R
KZS18229.1	-0.284155	0.0018	R
KZS18197.1	-0.648913	0.0015	R
KZS18192.1	-0.272177	0.0003	R
KZS18175.1	-1.04453	0.0069	R
KZS17804.1	-0.584385	0.0008	R
KZS17930.1	-0.465664	0.0038	R
KZS17958.1	-1.06912	0.0051	R
KZS17967.1	-0.309931	0.0099	R
KZS18014.1	0.510276	0.0035	R
KZS18095.1	-0.366232	0.0012	R
KZS17435.1	0.266575	0.0018	R
KZS17631.1	-0.323343	0.0048	R
KZS17697.1	-0.380277	0.0099	R
KZS17100.1	0.447487	0.0023	R
KZS17273.1	-0.543482	0.0006	R
KZS17276.1	0.130981	0.006	R
KZS17291.1	0.380626	0.0034	R
KZS17310.1	-0.359903	0.0068	R
KZS17322.1	0.347019	0.0041	R
KZS17385.1	1.27223	0.0026	R
KZS17061.1	-0.984042	0.0004	R
KZS16619.1	-1.08023	0.0006	R
KZS16625.1	-1.25336	0.0063	R
KZS16627.1	0.357276	0.0077	R
KZS16634.1	-1.3359	0.0014	R
KZS16703.1	-1.28371	0.002	R
KZS16836.1	0.522164	0.0086	R
KZS16918.1	0.335496	0.0022	R
KZS16546.1	1.11614	0.001	R
KZS16529.1	0.650161	0.0021	R
KZS16503.1	0.37372	0.005	R
KZS16514.1	0.399665	0.0043	R
KZS16516.1	2.13707	0.0012	R
KZS16524.1	-0.9619	0.0088	R
KZS16425.1	-0.415484	0.0007	R
KZS16438.1	-0.894794	0.0006	R
KZS16453.1	-0.150622	0.0003	R
KZS16467.1	-0.745379	0.0064	R
KZS16257.1	0.827163	0.0041	R
KZS16258.1	0.207461	0.0066	R
KZS16279.1	-0.259819	0.0003	R
KZS16280.1	-1.17752	0.0019	R
KZS16355.1	-0.583963	0.0046	R
KZS16356.1	-0.340417	0.0091	R
KZS16357.1	-1.2863	0.0025	R
KZS16231.1	-1.17875	0.0012	R
KZS16224.1	-0.26184	0.0022	R
KZS16160.1	0.42175	0.0068	R
KZS16092.1	-1.08831	0.0097	R
KZS15942.1	-0.207633	0.0045	R
KZS15944.1	-1.46949	0.0026	R
KZS15959.1	-0.175458	0.0057	R
KZS15908.1	0.336607	0.0004	R
KZS15854.1	-2.45066	0.0017	R
KZS15812.1	-1.06074	0.0086	R
KZS15460.1	-0.629836	0.0001	R
KZS15475.1	0.398258	0.0002	R
KZS15542.1	0.270991	0.0027	R
KZS15545.1	-0.479086	0.0084	R
KZS15567.1	-0.187464	0.0093	R
KZS15599.1	-0.637219	0.002	R
KZS15605.1	-0.998256	0.0008	R
KZS15671.1	0.269996	0.0022	R
KZS15742.1	0.268771	0.0004	R
KZS15772.1	-0.490409	0.0015	R
KZS15357.1	0.408494	0.0019	R
KZS15376.1	-0.629456	0.0013	R
KZS15404.1	-0.130929	0.0089	R
KZS15328.1	-0.113911	0.0087	R
KZS15222.1	0.469939	0.0019	R
KZS15266.1	0.4136	0.0073	R
KZS14877.1	0.482991	0.0013	R
KZS14950.1	0.363487	0.0009	R
KZS14974.1	1.32693	0.0046	R
KZS14981.1	1.02841	0.0007	R
KZS15023.1	0.472015	0.0046	R
KZS15061.1	-0.29556	0.0089	R
KZS15097.1	-0.272443	0.0028	R
KZS15115.1	1.39079	0.0079	R
KZS15128.1	-1.04798	0.0018	R
KZS14408.1	-0.829204	0.0021	R
KZS14453.1	0.306476	0.0021	R
KZS14466.1	-0.70468	0.0009	R
KZS14485.1	0.282307	0.0042	R
KZS14515.1	-0.407666	0.0013	R
KZS14849.1	0.318138	0.0039	R
KZS14337.1	-0.261723	0.0094	R
KZS14366.1	0.616542	0.0038	R
KZS14041.1	0.244619	0.0082	R
KZS14090.1	0.352677	0.0076	R
KZS14141.1	-1.10349	0.0002	R
KZS14164.1	0.41997	0.0028	R
KZS13622.1	-0.712067	0.0012	R
KZS13630.1	0.292261	0.0042	R
KZS13643.1	-0.352246	0.0072	R
KZS13696.1	2.2716	0.001	R
KZS13711.1	0.961311	0.0007	R
KZS13750.1	2.12852	0.0001	R
KZS13773.1	-0.396587	0.0004	R
KZS13774.1	-0.524183	0	R
KZS13808.1	-1.14992	0.0034	R
KZS13607.1	0.691016	0.0004	R
KZS13520.1	0.622391	0.0038	R
KZS13522.1	-1.39993	0.0015	R
KZS13446.1	-0.355771	0.0013	R
KZS13449.1	0.536284	0.001	R
KZS13474.1	-1.15512	0.0005	R
KZS13343.1	0.413742	0.0038	R
KZS13169.1	0.607511	0.0084	R
KZS13186.1	-1.11348	0	R
KZS13190.1	-1.22986	0.0036	R
KZS13197.1	0.465248	0.0013	R
KZS13204.1	-1.86295	0.0013	R
KZS13243.1	-0.293779	0.0018	R
KZS13253.1	-0.282582	0.0009	R
KZS13260.1	-0.326907	0.0075	R
KZS13269.1	-0.375008	0.001	R
KZS13273.1	-0.300459	0.0019	R
KZS13147.1	-0.247452	0.0077	R
KZS13132.1	-0.210755	0.0019	R
KZS13110.1	-0.0446981	0.0067	R
KZS13005.1	1.00626	0.0087	R
KZS13002.1	-1.09848	0.0091	R
KZS12926.1	0.373541	0.0045	R
KZS12218.1	0.340354	0.01	R
KZS12247.1	0.202436	0.0035	R
KZS12254.1	0.207121	0	R
KZS12270.1	-0.564823	0.0019	R
KZS12314.1	0.458545	0.0043	R
KZS12342.1	-0.890027	0.0017	R
KZS12396.1	-0.240083	0.0021	R
KZS12411.1	-0.833216	0.0013	R
KZS12491.1	-0.508135	0.0002	R
KZS12492.1	0.491747	0.003	R
KZS12504.1	-0.767521	0.0037	R
KZS12520.1	-0.266178	0.0024	R
KZS12557.1	-1.28327	0.0054	R
KZS12566.1	0.614932	0.0009	R
KZS12740.1	0.333098	0.0086	R
KZS12186.1	-1.46333	0.0009	R
KZS12188.1	0.271805	0.0034	R
KZS12194.1	0.202715	0.0028	R
KZS12098.1	-1.1333	0.0069	R
KZS12082.1	-0.750722	0.0013	R
KZS12025.1	0.766638	0.0005	R
KZS11951.1	-0.488747	0.0083	R
KZS11895.1	2.38143	0.0007	R
KZS11759.1	0.426866	0.0043	R
KZS11632.1	-0.757894	0.002	R
KZS11634.1	0.776474	0.01	R
KZS11659.1	0.371598	0	R
KZS11708.1	0.0154383	0.0075	R
KZS11597.1	-0.379454	0.0064	R
KZS11537.1	-0.477383	0.0001	R
KZS11039.1	-0.946968	0.0031	R
KZS11051.1	0.662774	0.0037	R
KZS11070.1	0.376122	0.0006	R
KZS11116.1	0.517007	0.0099	R
KZS11141.1	-1.15415	0.002	R
KZS11176.1	0.295243	0.0064	R
KZS11249.1	-0.269348	0.0029	R
KZS11268.1	-0.591249	0.0032	R
KZS11276.1	0.508673	0.0021	R
KZS11286.1	-0.928578	0.0015	R
KZS11293.1	-0.861672	0.0005	R
KZS11422.1	-0.600767	0.0058	R
KZS11490.1	-0.160813	0.0054	R
KZS11507.1	-0.843512	0	R
KZS10992.1	-0.483788	0.0088	R
KZS10952.1	-0.550627	0.0012	R
KZS10903.1	-0.421919	0.0007	R
KZS10595.1	-1.19382	0.001	R
KZS10596.1	-1.62945	0.0011	R
KZS10466.1	0.194088	0	R
KZS10360.1	-0.485197	0.0033	R
KZS10376.1	0.274837	0.0047	R
KZS10128.1	-1.24836	0.0013	R
KZS10081.1	-0.39951	0.0014	R
KZS09888.1	-0.173862	0.0001	R
KZS09954.1	-0.270656	0.0011	R
KZS09864.1	0.465828	0.0029	R
KZS09770.1	0.256872	0.0064	R
KZS09702.1	-1.03063	0.0049	R
KZS09659.1	-1.64191	0.0023	R
KZS09620.1	-0.788506	0.0008	R
KZS09621.1	-0.773452	0.0015	R
KZS09622.1	-0.788851	0.0024	R
KZS09623.1	-1.98579	0.0004	R
KZS09624.1	-1.0923	0.0003	R
KZS09625.1	-0.792403	0.004	R
KZS09597.1	-0.6874	0.0099	R
KZS09469.1	-0.321928	0.0053	R
KZS09480.1	-0.380568	0.0049	R
KZS09352.1	0.524227	0.0069	R
KZS09364.1	0.210179	0.0036	R
KZS09400.1	0.20528	0.0037	R
KZS09275.1	0.22343	0.0086	R
KZS09240.1	-0.310485	0.0009	R
KZS09212.1	-0.198693	0.004	R
KZS09134.1	0.144133	0.0072	R
KZS09036.1	-0.982673	0.0019	R
KZS09062.1	-0.605376	0.003	R
KZS09081.1	-0.827076	0.0018	R
KZS09101.1	-0.790343	0.0075	R
KZS08958.1	0.235357	0.0087	R
KZS08963.1	0.306715	0.0033	R
KZS08979.1	-0.773079	0.0095	R
KZS08980.1	0.171456	0.0028	R
KZS08846.1	-0.619655	0.0006	R
KZS08642.1	-0.249466	0.0076	R
KZS08720.1	0.480056	0.0021	R
KZS08751.1	-0.221779	0.0012	R
KZS08811.1	-0.268414	0.0086	R
KZS08455.1	-0.784167	0.0009	R
KZS08433.1	1.03136	0.0002	R
KZS08421.1	-0.556568	0.0023	R
KZS08360.1	0.319103	0.0028	R
KZS08097.1	0.24396	0.0063	R
KZS08031.1	0.311292	0.0036	R
KZS08033.1	-0.101697	0.0071	R
KZS08027.1	-1.47764	0.0019	R
KZS07851.1	-1.51424	0	R
KZS07852.1	-1.76829	0	R
KZS07853.1	-1.00219	0	R
KZS07927.1	0.191736	0.0084	R
KZS07931.1	0.367383	0.0074	R
KZS07955.1	-0.367119	0.0012	R
KZS07804.1	0.470586	0.0094	R
KZS07539.1	-0.9235	0.0006	R
KZS07565.1	0.417064	0.0026	R
KZS07642.1	-0.575151	0.0038	R
KZS07645.1	-1.51238	0.0014	R
KZS07667.1	-0.898343	0.0015	R
KZS07671.1	0.362364	0.0001	R
KZS07211.1	-0.240163	0.0051	R
KZS07188.1	0.357853	0.0057	R
KZS06819.1	0.273352	0.0033	R
KZS06826.1	-0.210606	0.0001	R
KZS06848.1	-0.868004	0.0074	R
KZS06977.1	0.197138	0.0074	R
KZS07028.1	0.506393	0.0048	R
KZS06756.1	0.389217	0.0019	R
KZS06753.1	0.307532	0.0082	R
KZS06706.1	0.407308	0.0029	R
KZS06653.1	0.466956	0.0043	R
KZS06606.1	-0.743821	0.0007	R
KZS06562.1	-0.625261	0.0017	R
KZS06460.1	0.35033	0.0003	R
KZS06420.1	1.63559	0.0063	R
KZS06354.1	-0.692084	0.01	R
KZS06293.1	-2.55285	0	R
KZS06314.1	-0.706864	0.0033	R
KZS06325.1	-0.210812	0.0041	R
KZS06270.1	0.983916	0.0083	R
KZS06218.1	0.391675	0.0014	R
KZS05812.1	-0.628311	0.003	R
KZS05813.1	-0.682567	0.0014	R
KZS05814.1	-0.509464	0.01	R
KZS05815.1	-0.971711	0.0019	R
KZS05817.1	-1.26819	0.0009	R
KZS05840.1	0.422902	0.0053	R
KZS05898.1	0.627495	0.0027	R
KZS05911.1	-1.13055	0.0024	R
KZS05914.1	-0.793125	0.0055	R
KZS05664.1	0.160158	0.005	R
KZS05481.1	-5.20206	0.004	R
KZS05487.1	-0.5238	0	R
KZS05316.1	-0.334707	0.0001	R
KZS05308.1	0.31269	0.0095	R
KZS05183.1	0.823122	0.0061	R
KZS05184.1	1.35031	0.0087	R
KZS04959.1	-0.114726	0.0067	R
KZS04986.1	-2.00457	0.0003	R
KZS04988.1	-2.33062	0	R
KZS04989.1	-2.6476	0	R
KZS04930.1	-0.534957	0.0001	R
KZS04884.1	-0.656205	0.0019	R
KZS04851.1	0.982406	0.0006	R
KZS04788.1	-0.395382	0.003	R
KZS04776.1	1.12085	0.0034	R
KZS04721.1	1.24716	0.0005	R
KZS04661.1	-1.46063	0.0018	R
KZS04209.1	0.0901978	0.0023	R
KZS04377.1	0.639083	0.0026	R
KZS04381.1	-0.772794	0.0013	R
KZS04382.1	-0.917393	0.0012	R
KZS04415.1	-0.646068	0.0078	R
KZS04439.1	-0.0974784	0.007	R
KZS04449.1	-1.38776	0	R
KZS04450.1	-1.18566	0.004	R
KZS04513.1	-2.24449	0	R
KZS04548.1	-0.528798	0.0002	R
KZS04572.1	0.267703	0.0018	R
KZS04182.1	1.8011	0.0042	R
KZS04092.1	0.557046	0.0009	R
KZS04109.1	-1.22695	0	R
KZS03992.1	-0.58361	0.0095	R
KZS03923.1	-1.41928	0.0003	R
KZS03798.1	-0.985169	0.0026	R
KZS03698.1	-1.26019	0.0011	R
KZS03709.1	0.746769	0.006	R
KZS03715.1	0.366335	0.005	R
KZS03647.1	-3.59202	0.0051	R
KZS03653.1	-0.822082	0.0019	R
KZS03604.1	-1.15659	0.0038	R
KZS03465.1	-0.764459	0.0032	R
KZS03342.1	0.792558	0.0006	R
KZS03318.1	-0.886688	0.0008	R
KZS03322.1	0.726824	0.0006	R
KZS03291.1	-0.3788	0.0018	R
KZS03154.1	0.632268	0.0092	R
KZS03126.1	0.651917	0.004	R
KZS03055.1	-0.265405	0.0007	R
KZS02951.1	-0.665822	0.0013	R
KZS02954.1	-0.263349	0.0086	R
KZS02956.1	1.19773	0.0012	R
KZS02962.1	-1.26815	0.0061	R
KZS03027.1	0.352697	0.0016	R
KZS03032.1	0.579346	0.0017	R
KZS02855.1	-0.542789	0.0052	R
KZS02858.1	-0.537134	0.0008	R
KZS02678.1	-0.339601	0.0076	R
KZS02446.1	-1.18141	0.0016	R
KZS01821.1	-0.613681	0.0008	R
KZS01820.1	-0.820768	0.0005	R
KZS01819.1	-0.624911	0.0044	R
KZS01757.1	-3.50827	0.0005	R
KZS01680.1	-0.444042	0.0071	R
KZS01323.1	0.523732	0.0011	R
KZS01132.1	-0.611621	0.0016	R
KZS01020.1	-0.342181	0.0014	R
KZS00795.1	0.516219	0.0002	R
KZS00759.1	-0.935668	0.0006	R
KZS00443.1	-0.870638	0.0076	R
KZS00239.1	1.65091	0.0009	R
KZR99927.1	0.862496	0.002	R
KZR99896.1	-0.0215529	0.0094	R
KZR99741.1	-2.07371	0.0034	R
KZR99729.1	-0.382658	0.0026	R
KZR99652.1	-0.28078	0.0018	R
KZR99578.1	-0.536421	0.002	R
KZR99275.1	-0.58699	0.0071	R
KZR98845.1	-0.482528	0.002	R
KZR98653.1	1.27587	0.0024	R
KZR98548.1	-0.494629	0.0065	R
KZR98531.1	1.05615	0.0004	R
KZR98250.1	-0.781515	0.0015	R
KZR98041.1	0.647596	0.0047	R
KZR97907.1	0.859519	0.0029	R
KZR97747.1	0.736966	0.0014	R
KZR97593.1	0.195396	0.0063	R
KZR97559.1	-0.363873	0.0092	R
KZR97048.1	0.960755	0.004	R
KZR96961.1	-0.964626	0.0098	R
KZR96791.1	-0.790568	0.0023	R
KZR96724.1	1.21752	0.0014	R
KZR96635.1	-0.196942	0.0003	R
KZR96398.1	1.45896	0.0077	R
KZR96108.1	1.76382	0.0007	R
KZR95747.1	-0.280382	0.0046	R
KZR95530.1	1.11171	0.0011	R
KZS22101.1	-0.170832	0.0075	S
KZS21975.1	-0.221797	0.003	S
KZS21977.1	-0.216531	0.0056	S
KZS22038.1	-0.313299	0.008	S
KZS22056.1	0.286078	0.0008	S
KZS21902.1	0.33612	0.0041	S
KZS21957.1	-1.55621	0.001	S
KZS21852.1	0.240151	0.0038	S
KZS21351.1	-0.162304	0.0073	S
KZS21364.1	-0.81794	0.0005	S
KZS21513.1	-0.560258	0.0006	S
KZS21512.1	-0.456944	0.0046	S
KZS21536.1	-0.211263	0.0018	S
KZS21557.1	-0.528682	0.0083	S
KZS21572.1	-0.45932	0.0087	S
KZS21622.1	-0.293216	0.0025	S
KZS21633.1	-0.352124	0.0038	S
KZS21637.1	-0.509692	0.0013	S
KZS21642.1	-0.724366	0	S
KZS21674.1	-0.347368	0.0006	S
KZS21678.1	-0.266201	0.0008	S
KZS21757.1	0.407679	0.0032	S
KZS21814.1	0.503204	0.0023	S
KZS21239.1	0.479235	0	S
KZS21204.1	-1.19543	0.0067	S
KZS21165.1	-0.255122	0.002	S
KZS21134.1	-0.210201	0.0068	S
KZS20948.1	0.20354	0.0007	S
KZS21004.1	-0.373214	0.0032	S
KZS21006.1	-0.134976	0.0093	S
KZS21013.1	-1.32332	0.001	S
KZS21020.1	-0.13655	0.0042	S
KZS21103.1	0.327883	0.0063	S
KZS20729.1	0.736966	0.0093	S
KZS20783.1	-0.289758	0.0011	S
KZS20812.1	-0.280832	0.0009	S
KZS20588.1	1.01103	0.0023	S
KZS20589.1	0.896227	0.0066	S
KZS20492.1	-0.251335	0.0024	S
KZS20501.1	-0.2844	0.0087	S
KZS20384.1	-0.918572	0.0016	S
KZS20145.1	0.377104	0.0077	S
KZS20174.1	0.437111	0.0016	S
KZS20130.1	-0.276741	0.0014	S
KZS20071.1	-0.213764	0.0004	S
KZS20072.1	0.351738	0.0043	S
KZS19928.1	-0.277643	0.0091	S
KZS19848.1	0.380686	0.0008	S
KZS19856.1	-1.51898	0.0058	S
KZS19894.1	3.87915	0.005	S
KZS19704.1	-0.346378	0.0009	S
KZS19648.1	-1.64442	0.0094	S
KZS19651.1	0.541288	0.0023	S
KZS19617.1	0.445448	0	S
KZS19619.1	-0.239696	0.0007	S
KZS19548.1	-0.395157	0.0024	S
KZS19377.1	0.284124	0.0028	S
KZS19406.1	-0.140031	0.0027	S
KZS19450.1	-0.534208	0.0013	S
KZS19048.1	0.200833	0.0001	S
KZS19070.1	0.482347	0.0064	S
KZS18980.1	-0.401043	0.0001	S
KZS18906.1	0.27153	0.0035	S
KZS18349.1	-1.56375	0.0021	S
KZS18425.1	-1.08892	0.006	S
KZS18446.1	0.198198	0.0066	S
KZS18507.1	-0.61953	0.0076	S
KZS18545.1	0.668109	0.0021	S
KZS18563.1	0.122605	0.0089	S
KZS18608.1	-0.281591	0.0013	S
KZS18624.1	1.27251	0.0018	S
KZS18642.1	-0.640361	0	S
KZS18816.1	-0.278934	0.0001	S
KZS18860.1	-0.874727	0.0006	S
KZS18321.1	-0.485427	0.0003	S
KZS18227.1	-0.281821	0.0047	S
KZS18241.1	-0.313147	0.0013	S
KZS17801.1	1.0485	0.0019	S
KZS17872.1	-0.385199	0.0057	S
KZS17874.1	-1.20531	0.006	S
KZS17878.1	0.763501	0.001	S
KZS17922.1	-0.352728	0.0016	S
KZS17979.1	0.676137	0.0019	S
KZS18011.1	-0.298417	0.0072	S
KZS18022.1	-0.192821	0.0025	S
KZS18044.1	-0.390682	0.0009	S
KZS18100.1	0.506353	0.0021	S
KZS18150.1	-0.639661	0.0083	S
KZS18154.1	0.688732	0.0022	S
KZS18165.1	0.441358	0.0085	S
KZS17754.1	0.359624	0.0065	S
KZS17473.1	0.158552	0.0021	S
KZS17516.1	0.29956	0.0006	S
KZS17562.1	-1.66562	0.0012	S
KZS17597.1	-1.08024	0.0022	S
KZS17637.1	-1.29284	0.002	S
KZS17672.1	0.35708	0.0013	S
KZS17178.1	-0.820272	0.004	S
KZS17190.1	-0.291166	0.0024	S
KZS17212.1	-0.217094	0.0037	S
KZS17306.1	0.37057	0.0021	S
KZS17088.1	-1.17827	0.0013	S
KZS17082.1	0.517492	0.0057	S
KZS16550.1	0.531512	0.0024	S
KZS16556.1	-2.04863	0.0057	S
KZS16666.1	0.995278	0.0029	S
KZS16667.1	1.00249	0.0012	S
KZS16668.1	-0.932607	0.0006	S
KZS16672.1	-2.14514	0.0018	S
KZS16730.1	0.287282	0.0023	S
KZS16796.1	-2.03043	0.001	S
KZS16850.1	-0.463877	0.0003	S
KZS16869.1	0.275003	0.0066	S
KZS16886.1	-1.8682	0.0002	S
KZS16955.1	-0.591561	0.0001	S
KZS16966.1	-0.308652	0.0071	S
KZS16968.1	-0.429586	0.0026	S
KZS16991.1	-1.14289	0.002	S
KZS17011.1	0.285754	0.0029	S
KZS16519.1	0.620602	0.0021	S
KZS16436.1	0.349788	0.0029	S
KZS16451.1	0.207931	0.0007	S
KZS16300.1	0.507027	0.001	S
KZS16305.1	-0.381655	0	S
KZS16345.1	0.556566	0.0084	S
KZS16233.1	-0.609526	0.0012	S
KZS16203.1	-0.286797	0.0011	S
KZS16108.1	0.296393	0.0018	S
KZS16035.1	-1.42626	0.0011	S
KZS15909.1	-0.340271	0.0027	S
KZS15920.1	0.378854	0.005	S
KZS15961.1	0.401443	0	S
KZS15991.1	-1.32644	0.0014	S
KZS15902.1	0.851151	0.0006	S
KZS15876.1	-0.230542	0.0069	S
KZS15839.1	-0.301911	0.0011	S
KZS15800.1	0.357267	0.0019	S
KZS15568.1	-0.184826	0.0074	S
KZS15600.1	-2.03868	0.0009	S
KZS15646.1	0.191589	0.0012	S
KZS15714.1	-0.573079	0.0053	S
KZS15747.1	-1.20589	0.0007	S
KZS15356.1	-0.317421	0.002	S
KZS15365.1	-0.765222	0.0002	S
KZS15373.1	0.234499	0.0034	S
KZS15400.1	-1.1016	0.0021	S
KZS15419.1	3.55496	0.0069	S
KZS15423.1	0.260142	0.0084	S
KZS15322.1	0.577894	0.0099	S
KZS15153.1	-1.76487	0.0046	S
KZS15179.1	-0.487368	0.0001	S
KZS15232.1	-0.301002	0.001	S
KZS15273.1	-0.660695	0.0009	S
KZS15135.1	0.330824	0.0079	S
KZS14996.1	-0.625795	0.0003	S
KZS15036.1	0.799758	0.0006	S
KZS14448.1	-2.08915	0.0019	S
KZS14479.1	-0.226755	0.0035	S
KZS14489.1	-0.507216	0.002	S
KZS14522.1	-0.384731	0.0097	S
KZS14600.1	0.244011	0.006	S
KZS14610.1	-0.682907	0.0091	S
KZS14650.1	-1.25856	0.0097	S
KZS14652.1	-2.07165	0.007	S
KZS14657.1	-0.709676	0.0002	S
KZS14658.1	-1.54159	0.002	S
KZS14659.1	-1.56276	0.0022	S
KZS14660.1	-1.52609	0.0014	S
KZS14662.1	-1.40147	0.001	S
KZS14670.1	-0.54636	0.0026	S
KZS14671.1	-1.22756	0.0019	S
KZS14676.1	-1.01679	0.0009	S
KZS14678.1	-0.711797	0.0066	S
KZS14686.1	-1.42593	0.0003	S
KZS14708.1	0.394765	0.007	S
KZS14733.1	-0.598678	0.0021	S
KZS14778.1	0.390432	0.0007	S
KZS14782.1	-0.841454	0.0027	S
KZS14790.1	-0.195661	0.0043	S
KZS14801.1	-1.04007	0.0032	S
KZS14845.1	-0.15463	0.0098	S
KZS14393.1	-0.157095	0.0073	S
[truncated: 1,386 more rows]

## Sheet: Temp_sig_LOG_FC2_GA_E.txt (2)
product_accession	LOG2FC	p-value	COG1
KZS21859.1	0.492725	0.0025	A
KZS21301.1	0.453886	0.0004	A
KZS21516.1	0.464059	0.0095	A
KZS21583.1	0.491902	0.0019	A
KZS21613.1	0.544509	0.0041	A
KZS21641.1	0.563976	0.0012	A
KZS20934.1	0.544675	0.0014	A
KZS21081.1	0.483849	0.0053	A
KZS20818.1	0.244678	0.0091	A
KZS20545.1	0.475737	0.0012	A
KZS20479.1	0.426044	0.0015	A
KZS20338.1	0.53712	0.0006	A
KZS20177.1	0.5118	0.0094	A
KZS20240.1	0.435531	0.0014	A
KZS19962.1	0.400175	0.0019	A
KZS19787.1	0.587215	0.0022	A
KZS19813.1	0.477663	0.0016	A
KZS19861.1	0.562944	0.0015	A
KZS19758.1	0.727757	0.0017	A
KZS19655.1	0.507195	0.0006	A
KZS19414.1	0.724581	0.0003	A
KZS18686.1	-0.70895	0.0005	A
KZS18778.1	-0.192645	0.0011	A
KZS18832.1	0.599388	0.0012	A
KZS17920.1	0.382417	0.0007	A
KZS17444.1	0.429597	0.0005	A
KZS17628.1	0.389646	0.0022	A
KZS17116.1	0.385139	0.0057	A
KZS17117.1	0.547098	0.0001	A
KZS17379.1	0.420673	0.0034	A
KZS16913.1	0.449319	0.0002	A
KZS16950.1	0.637699	0.0001	A
KZS17013.1	0.440809	0.0013	A
KZS16290.1	0.523868	0.0037	A
KZS16210.1	0.175433	0.008	A
KZS15849.1	0.473652	0.0007	A
KZS15818.1	0.446798	0.0019	A
KZS15791.1	0.283464	0.0088	A
KZS15575.1	0.424949	0.0021	A
KZS15590.1	0.406641	0.0003	A
KZS15327.1	0.567008	0.0017	A
KZS15319.1	0.697683	0.0005	A
KZS15307.1	0.653643	0.0004	A
KZS15027.1	0.597792	0.0005	A
KZS15062.1	0.446664	0.0021	A
KZS14445.1	0.656034	0.0007	A
KZS14212.1	0.439869	0.0003	A
KZS14133.1	0.252231	0.0007	A
KZS13794.1	0.481353	0.001	A
KZS12827.1	0.599856	0.0007	A
KZS12975.1	0.61848	0.0007	A
KZS12980.1	0.548135	0.0065	A
KZS12451.1	0.404785	0.0014	A
KZS12600.1	0.442984	0.0031	A
KZS12095.1	0.5162	0.0004	A
KZS11781.1	0.513178	0.0012	A
KZS11290.1	0.632377	0.0012	A
KZS10861.1	0.411236	0.0009	A
KZS10732.1	0.29344	0.002	A
KZS10681.1	0.537474	0.002	A
KZS09823.1	0.296158	0.0037	A
KZS09605.1	0.576818	0.001	A
KZS09479.1	0.387625	0.0043	A
KZS09304.1	0.34092	0.0069	A
KZS09396.1	0.402574	0.007	A
KZS09398.1	0.431868	0.003	A
KZS09187.1	0.433331	0.0064	A
KZS09198.1	0.408224	0.0027	A
KZS09201.1	0.393258	0.0031	A
KZS09031.1	0.594995	0.0004	A
KZS08832.1	0.544858	0.0033	A
KZS08651.1	0.49999	0.0034	A
KZS08740.1	0.461073	0.0004	A
KZS08206.1	0.429352	0.0002	A
KZS08100.1	0.548256	0.0036	A
KZS07929.1	0.504023	0.0026	A
KZS07546.1	0.442117	0.0042	A
KZS07555.1	0.67393	0.0001	A
KZS07559.1	0.573527	0.0007	A
KZS07564.1	0.558931	0.0002	A
KZS06989.1	0.334252	0.003	A
KZS06608.1	0.624692	0.0008	A
KZS05997.1	0.418857	0.0058	A
KZS05118.1	0.574251	0.0009	A
KZS04956.1	0.353746	0.0053	A
KZS04818.1	0.316984	0.0002	A
KZS04366.1	0.500958	0.0029	A
KZS04505.1	0.342072	0.0005	A
KZS04535.1	0.598319	0.0046	A
KZS04093.1	0.247145	0.0005	A
KZS03137.1	-0.435283	0.0068	A
KZS02919.1	0.463809	0.0037	A
KZS02969.1	0.4856	0.0045	A
KZS02971.1	0.452889	0.0013	A
KZS02562.1	-0.327624	0.0062	A
KZR97258.1	0.557522	0.0029	A
KZS21346.1	0.435435	0.0008	B
KZS20471.1	0.600149	0.0045	B
KZS19305.1	0.61489	0.0016	B
KZS17900.1	0.491939	0.0002	B
KZS17959.1	0.296552	0.01	B
KZS17485.1	0.530489	0.0019	B
KZS16965.1	0.387861	0.0062	B
KZS16317.1	0.580594	0.0007	B
KZS16124.1	-2.86347	0.0001	B
KZS15317.1	0.454496	0.0074	B
KZS15209.1	0.300797	0.0038	B
KZS15065.1	0.381461	0.0084	B
KZS14559.1	0.441261	0.0017	B
KZS14748.1	0.0662524	0.0008	B
KZS14838.1	0.455928	0.0002	B
KZS14331.1	0.21186	0.0092	B
KZS13629.1	0.449145	0.0001	B
KZS13279.1	0.39166	0.0089	B
KZS12364.1	-0.232456	0.0045	B
KZS12476.1	0.600194	0.001	B
KZS12587.1	0.534674	0.0033	B
KZS11633.1	0.558246	0.0015	B
KZS11712.1	0.632143	0.0024	B
KZS11143.1	0.525206	0.0038	B
KZS11504.1	-0.44151	0.0004	B
KZS10837.1	1.67121	0.0067	B
KZS10876.1	0.347923	0.0076	B
KZS09885.1	0.397238	0.0038	B
KZS09650.1	0.452133	0.0012	B
KZS08380.1	0.215995	0.0022	B
KZS04022.1	0.54674	0.0008	B
KZR99454.1	0.405436	0.0086	B
KZR99100.1	1.57458	0.0022	B
KZR99101.1	1.10934	0.0054	B
KZS22086.1	-0.149382	0.0022	C
KZS20933.1	0.143279	0.0017	C
KZS20768.1	-0.0745121	0.0085	C
KZS19960.1	-0.247019	0.0005	C
KZS19803.1	0.339052	0.0044	C
KZS19376.1	0.394792	0.0053	C
KZS19393.1	0.498229	0.0058	C
KZS19447.1	-0.126784	0.0059	C
KZS19074.1	0.00852507	0.01	C
KZS17437.1	-0.070144	0.0031	C
KZS17591.1	-0.149284	0.0056	C
KZS16838.1	0.382995	0.001	C
KZS16123.1	-1.04891	0.0019	C
KZS15381.1	0.113925	0.0002	C
KZS15112.1	-0.0737233	0.0067	C
KZS14848.1	0.195139	0.0029	C
KZS14077.1	0.348988	0.0016	C
KZS14099.1	-0.122098	0.0002	C
KZS11858.1	0.304184	0.0037	C
KZS11579.1	-0.204583	0.0029	C
KZS11056.1	0.493975	0.0099	C
KZS10842.1	0.361868	0.0041	C
KZS10331.1	-0.124851	0.0059	C
KZS09975.1	-0.0824622	0.0064	C
KZS08534.1	-0.114021	0.0006	C
KZS08703.1	0.0797681	0.0072	C
KZS07947.1	-0.246477	0.0044	C
KZS07101.1	0.407537	0.0088	C
KZS06852.1	-0.111996	0.0016	C
KZS07039.1	-0.125438	0.0044	C
KZS06089.1	-0.287624	0.0012	C
KZS05982.1	-0.286858	0.004	C
KZS05421.1	0.40369	0.0008	C
KZS04258.1	-0.107484	0.0029	C
KZS04582.1	0.426733	0.0045	C
KZS02973.1	0.0319307	0.0089	C
KZS21406.1	0.179306	0.003	D
KZS21743.1	0.682298	0.0045	D
KZS20457.1	0.294578	0.006	D
KZS19030.1	0.376233	0.0078	D
KZS18752.1	0.498622	0.0048	D
KZS18217.1	0.507837	0.0033	D
KZS17325.1	0.138244	0.0083	D
KZS16196.1	0.377598	0.0073	D
KZS15809.1	0.247524	0.0069	D
KZS15694.1	0.649852	0.0008	D
KZS13852.1	0.161803	0.0074	D
KZS13398.1	0.411026	0.0014	D
KZS12283.1	0.35538	0.0032	D
KZS12615.1	0.448835	0.0096	D
KZS09921.1	0.540958	0.0011	D
KZS09296.1	0.59584	0.0032	D
KZS09001.1	-0.0811051	0.0027	D
KZS07858.1	0.599894	0.0021	D
KZS07859.1	0.379256	0.0068	D
KZS07978.1	0.360318	0.0087	D
KZS07194.1	0.157774	0.0003	D
KZS07173.1	0.360628	0.003	D
KZS04812.1	0.457682	0.0026	D
KZS03476.1	0.462454	0.001	D
KZS03192.1	0.378528	0.0022	D
KZS21430.1	-0.600085	0.0029	E
KZS21471.1	-2.55036	0.001	E
KZS21788.1	0.296444	0.0049	E
KZS21805.1	0.423342	0.0078	E
KZS21169.1	-0.300081	0.0001	E
KZS20845.1	-0.204844	0.0035	E
KZS20167.1	0.199882	0.0097	E
KZS20195.1	0.390133	0.0007	E
KZS20016.1	-0.0967726	0.0076	E
KZS19876.1	0.5181	0.0057	E
KZS19164.1	0.373453	0.0008	E
KZS19097.1	0.489621	0.0024	E
KZS19099.1	0.641207	0.0086	E
KZS18945.1	0.373993	0.0012	E
KZS17981.1	0.0278719	0.01	E
KZS18081.1	0.772085	0.003	E
KZS17623.1	0.762128	0.0002	E
KZS17344.1	-0.767935	0.001	E
KZS16670.1	1.41028	0.0079	E
KZS16402.1	0.287716	0.0027	E
KZS16176.1	0.446513	0.0006	E
KZS16122.1	0.508258	0.0013	E
KZS15764.1	-0.836357	0.0004	E
KZS15401.1	-0.12843	0.0072	E
KZS15242.1	0.423947	0.0026	E
KZS15272.1	-0.425486	0.0043	E
KZS15133.1	0.297055	0.0014	E
KZS14409.1	-4.04294	0.0092	E
KZS14414.1	1.268	0.0047	E
KZS14617.1	-0.944758	0.0002	E
KZS14685.1	1.41307	0.0008	E
KZS14750.1	-0.318646	0.0049	E
KZS14796.1	1.26255	0.0001	E
KZS14797.1	0.96095	0.0062	E
KZS13935.1	-0.340942	0.0003	E
KZS14122.1	0.573647	0.0063	E
KZS14147.1	0.887912	0.0004	E
KZS13654.1	-1.63591	0.0073	E
KZS13708.1	-1.25526	0.0059	E
KZS13314.1	0.660712	0.0061	E
KZS13286.1	-1.74723	0.0099	E
KZS13287.1	1.37107	0.0008	E
KZS12939.1	0.408947	0.01	E
KZS12313.1	0.262985	0.009	E
KZS12523.1	0.832606	0.002	E
KZS12622.1	0.855005	0.0089	E
KZS12154.1	0.380922	0.0094	E
KZS11949.1	0.464073	0.0039	E
KZS11539.1	0.399634	0.0001	E
KZS10582.1	0.519653	0.0034	E
KZS10588.1	1.1003	0.0014	E
KZS10590.1	0.623919	0.0064	E
KZS09933.1	0.437317	0.0004	E
KZS09788.1	0.230425	0.0046	E
KZS08945.1	2.73013	0.0005	E
KZS08983.1	0.872374	0.0023	E
KZS08427.1	1.73697	0.0018	E
KZS08063.1	0.988788	0.0005	E
KZS06926.1	0.273995	0.0043	E
KZS06785.1	0.38085	0.0007	E
KZS06769.1	-0.322543	0.001	E
KZS06744.1	0.527598	0.002	E
KZS05917.1	0.146311	0.0026	E
KZS05729.1	1.11866	0.0014	E
KZS05342.1	0.554102	0.0035	E
KZS04832.1	0.0396176	0.0069	E
KZS04428.1	-0.518446	0.0001	E
KZS01724.1	-0.621988	0.0089	E
KZR98106.1	-0.624742	0.0046	E
KZS21337.1	0.175191	0.0072	F
KZS21161.1	0.211969	0.0092	F
KZS20590.1	0.166699	0.0025	F
KZS20217.1	0.371794	0.0049	F
KZS19795.1	0.660125	0.0009	F
KZS18016.1	0.262937	0.0055	F
KZS18017.1	0.334209	0.0027	F
KZS16243.1	0.310568	0.0013	F
KZS15324.1	0.659488	0.0017	F
KZS13974.1	0.309404	0.0035	F
KZS13835.1	0.464303	0.0031	F
KZS13460.1	0.569491	0.003	F
KZS13463.1	1.00074	0.001	F
KZS13234.1	0.430663	0.0072	F
KZS12296.1	0.432754	0.0025	F
KZS10856.1	0.388607	0.0016	F
KZS10888.1	0.436308	0.0001	F
KZS10612.1	-1.00284	0.0057	F
KZS09673.1	0.504618	0.0031	F
KZS03173.1	0.440076	0.0014	F
KZS03008.1	0.202818	0.0014	F
KZS21291.1	-0.218735	0.0025	G
KZS21624.1	0.553504	0.0013	G
KZS21710.1	0.188298	0.0042	G
KZS21240.1	0.260009	0.0017	G
KZS21030.1	0.340995	0.0037	G
KZS20503.1	0.356671	0.0054	G
KZS20180.1	0.289264	0.0063	G
KZS20086.1	0.182856	0.0056	G
KZS20092.1	-0.242363	0.0028	G
KZS20093.1	-0.695387	0.0098	G
KZS19963.1	-3.9182	0.0004	G
KZS19263.1	1.15234	0.0004	G
KZS19266.1	0.356774	0.0016	G
KZS19316.1	0.322778	0.0029	G
KZS19433.1	0.95393	0.0035	G
KZS19434.1	1.727	0.0005	G
KZS19435.1	1.90561	0.001	G
KZS18681.1	0.633964	0.0083	G
KZS17950.1	1.10608	0.0005	G
KZS17554.1	1.20435	0.0006	G
KZS16665.1	0.151518	0.0028	G
KZS16797.1	0.569574	0.0096	G
KZS16823.1	0.295703	0.0013	G
KZS16893.1	1.82337	0.0085	G
KZS16413.1	0.176427	0.0073	G
KZS15415.1	0.481526	0.0029	G
KZS15151.1	1.10306	0.002	G
KZS14504.1	0.709436	0.0088	G
KZS14816.1	2.98089	0.009	G
KZS14362.1	0.209494	0.008	G
KZS13699.1	1.24296	0	G
KZS12359.1	0.500858	0.0042	G
KZS12647.1	0.399681	0.0081	G
KZS12679.1	0.938178	0.001	G
KZS11785.1	0.480651	0.0088	G
KZS11282.1	2.64046	0.0002	G
KZS11463.1	1.09925	0.0003	G
KZS11518.1	-0.936521	0.0045	G
KZS10548.1	-0.951925	0.0002	G
KZS10076.1	-0.353637	0.002	G
KZS09649.1	0.102952	0.0044	G
KZS09326.1	-1.84963	0.0031	G
KZS09362.1	0.507256	0.0022	G
KZS09395.1	0.617111	0.0029	G
KZS09219.1	0.324162	0.0025	G
KZS08543.1	0.165834	0.0067	G
KZS08657.1	0.758148	0.0001	G
KZS08788.1	-0.43154	0.0006	G
KZS07695.1	0.840021	0.0001	G
KZS06939.1	0.415037	0.0018	G
KZS06304.1	0.430666	0.0019	G
KZS05742.1	0.285757	0.0024	G
KZS05474.1	0.666413	0.0006	G
KZS05185.1	-0.184622	0.0077	G
KZS04700.1	0.397471	0.0031	G
KZS03719.1	0.469675	0.0003	G
KZS03586.1	1.58071	0.0027	G
KZS03466.1	1.7994	0.0004	G
KZS01647.1	0.731864	0.0049	G
KZS01391.1	0.561174	0.009	G
KZR98493.1	0.708831	0.0077	G
KZS21542.1	0.300041	0.0041	H
KZS20702.1	0.404109	0.0027	H
KZS19132.1	0.420381	0.0087	H
KZS17715.1	-0.0973579	0.0034	H
KZS12442.1	0.352457	0.0057	H
KZS11809.1	-0.219084	0.005	H
KZS11052.1	0.173772	0.0034	H
KZS07939.1	0.999348	0.0002	H
KZS07766.1	0.594709	0.0008	H
KZS07520.1	-0.491925	0.0022	H
KZS06959.1	-0.387951	0.0035	H
KZS05429.1	-0.272283	0.005	H
KZS05196.1	0.502703	0.0025	H
KZS03699.1	0.354546	0.0029	H
KZS21839.1	-0.179879	0.0018	I
KZS21298.1	-1.61143	0.0016	I
KZS21329.1	0.57976	0.0023	I
KZS21172.1	0.199437	0.0069	I
KZS21011.1	0.823346	0.0016	I
KZS21012.1	0.827647	0.0014	I
KZS20723.1	-0.146763	0.0045	I
KZS20468.1	0.247538	0.0007	I
KZS20475.1	0.539028	0.0019	I
KZS20088.1	-0.372523	0.002	I
KZS20091.1	0.227095	0.0064	I
KZS19837.1	0.365073	0.0033	I
KZS19898.1	0.486925	0.0081	I
KZS18358.1	0.801904	0.0027	I
KZS18571.1	0.338148	0.0018	I
KZS18293.1	0.522376	0.0046	I
KZS17841.1	-0.233028	0.0023	I
KZS17885.1	-1.36815	0.0088	I
KZS16578.1	-4.72089	0.0003	I
KZS16890.1	0.684922	0.0021	I
KZS15618.1	-0.199601	0.0021	I
KZS15735.1	-0.201137	0.0002	I
KZS15293.1	-0.442423	0.0052	I
KZS13985.1	-0.461939	0.0002	I
KZS12301.1	0.664101	0.0011	I
KZS12538.1	0.2329	0.0052	I
KZS12197.1	0.289454	0.0071	I
KZS11693.1	0.802435	0.0043	I
KZS11136.1	1.11074	0.0004	I
KZS11164.1	0.188019	0.0022	I
KZS11353.1	-1.45606	0.0014	I
KZS10838.1	0.48194	0.0041	I
KZS10924.1	0.355481	0.0066	I
KZS10791.1	-0.577359	0.0005	I
KZS10675.1	-2.32769	0.0049	I
KZS10130.1	1.82253	0.0049	I
KZS10135.1	1.16835	0.0023	I
KZS10148.1	-0.102407	0.003	I
KZS08948.1	0.525959	0.0008	I
KZS08312.1	1.11885	0.0002	I
KZS07407.1	-0.161949	0.0055	I
KZS05119.1	-0.272759	0.0014	I
KZS04570.1	0.463725	0.003	I
KZS04100.1	0.206741	0.0029	I
KZS04014.1	0.369528	0.0035	I
KZS03488.1	0.586076	0.0015	I
KZS03199.1	-0.974593	0.0065	I
KZS01801.1	-1.0363	0.0055	I
KZS01587.1	-1.09977	0.0054	I
KZS01586.1	-0.915952	0.008	I
KZS01522.1	-0.888196	0.0085	I
KZS00545.1	-0.971785	0.0071	I
KZR99965.1	-1.00924	0.0058	I
KZR96379.1	-0.987795	0.0068	I
KZS22088.1	0.385016	0.0078	J
KZS21258.1	0.30645	0.0034	J
KZS21073.1	0.377214	0.001	J
KZS20710.1	0.497409	0.0008	J
KZS20413.1	0.441424	0.0069	J
KZS20434.1	0.40286	0.0052	J
KZS20315.1	0.400867	0.0043	J
KZS19820.1	0.529998	0.0013	J
KZS19449.1	0.475155	0.0016	J
KZS19001.1	0.3662	0.0064	J
KZS18370.1	0.385248	0.004	J
KZS18455.1	0.657643	0.0031	J
KZS18500.1	0.472321	0.0041	J
KZS18532.1	0.341219	0.0091	J
KZS18746.1	0.350322	0.002	J
KZS18767.1	0.281282	0.0067	J
KZS18797.1	0.417648	0.0043	J
KZS17840.1	0.56653	0.0017	J
KZS17901.1	0.470476	0.0014	J
KZS17943.1	0.484972	0.0021	J
KZS17976.1	0.561532	0.0017	J
KZS17182.1	0.394578	0.0059	J
KZS17210.1	0.714044	0.0008	J
KZS15186.1	0.391768	0.0044	J
KZS14907.1	0.421878	0.0062	J
KZS14481.1	0.398811	0.0063	J
KZS14809.1	0.696963	0.0017	J
KZS14861.1	0.386322	0.0028	J
KZS14240.1	0.335057	0.0095	J
KZS13955.1	0.431545	0.0022	J
KZS14034.1	0.548297	0.0022	J
KZS14052.1	0.294515	0.0056	J
KZS14165.1	0.508332	0.008	J
KZS13892.1	-0.121679	0.0066	J
KZS12811.1	0.408538	0.002	J
KZS12458.1	0.507062	0.0021	J
KZS12594.1	0.386743	0.0029	J
KZS12169.1	0.745054	0.0023	J
KZS12187.1	0.58038	0.0026	J
KZS11889.1	0.401858	0.0069	J
KZS11055.1	0.52371	0.0043	J
KZS11152.1	0.545007	0.0019	J
KZS11455.1	0.698159	0.0007	J
KZS10095.1	0.264169	0.0031	J
KZS09047.1	0.316935	0.008	J
KZS09091.1	0.420403	0.0064	J
KZS08544.1	0.470492	0.0008	J
KZS08790.1	0.655462	0.0015	J
KZS08222.1	0.3336	0.0004	J
KZS07664.1	0.477214	0.0022	J
KZS06948.1	0.517659	0.0043	J
KZS06538.1	-0.145345	0.0021	J
KZS06297.1	0.671377	0.0012	J
KZS06100.1	0.372417	0.0057	J
KZS05701.1	0.320363	0.0093	J
KZS05326.1	0.441147	0.0034	J
KZS05207.1	0.431447	0.0014	J
KZS04808.1	0.57389	0.0049	J
KZS04606.1	0.49475	0.0027	J
KZS04272.1	0.565956	0.0017	J
KZS04358.1	0.306598	0.0084	J
KZS04374.1	0.549207	0.0071	J
KZS04437.1	0.482226	0.0063	J
KZS04039.1	0.388386	0.0039	J
KZS03523.1	0.405854	0.0036	J
KZS03461.1	0.411208	0.0008	J
KZS03437.1	0.381278	0.0092	J
KZS03035.1	0.46326	0.0082	J
KZS02143.1	0.475768	0.0027	J
KZR96450.1	0.697777	0.0046	J
KZS21891.1	0.741467	0.0012	K
KZS21962.1	0.670256	0.009	K
KZS21522.1	-0.086831	0.0077	K
KZS20843.1	0.411239	0.0035	K
KZS20694.1	0.42253	0.0018	K
KZS20198.1	0.897685	0.0032	K
KZS19836.1	0.327315	0.0031	K
KZS19641.1	0.295848	0.0087	K
KZS19630.1	0.471642	0.0056	K
KZS19603.1	0.429119	0.0013	K
KZS19592.1	0.331747	0.0021	K
KZS19075.1	0.143696	0.0021	K
KZS18951.1	0.659579	0.0014	K
KZS18956.1	0.433573	0.0046	K
KZS18960.1	0.538619	0.0046	K
KZS18420.1	0.335078	0.0054	K
KZS18710.1	1.55275	0.0097	K
KZS18730.1	0.403089	0.0063	K
KZS18737.1	0.957993	0.0069	K
KZS17796.1	0.667801	0.0006	K
KZS17692.1	0.391198	0.0029	K
KZS17141.1	0.360052	0.0025	K
KZS16541.1	0.21297	0.0001	K
KZS16385.1	0.45235	0.0019	K
KZS16202.1	0.270052	0.0098	K
KZS15989.1	0.446162	0.0029	K
KZS15819.1	0.437499	0.0029	K
KZS15596.1	0.422671	0.0057	K
KZS14539.1	0.510786	0.0022	K
KZS14346.1	0.424567	0.0008	K
KZS14377.1	0.444279	0.0047	K
KZS14259.1	0.622545	0.0001	K
KZS14207.1	-0.197638	0.0046	K
KZS14062.1	0.446448	0.0069	K
KZS14169.1	0.562562	0.0015	K
KZS14170.1	0.664272	0.0003	K
KZS14198.1	0.530276	0.0008	K
KZS13225.1	0.277718	0.0036	K
KZS13131.1	0.348966	0.0027	K
KZS12810.1	0.319163	0.0019	K
KZS12462.1	0.422852	0.0046	K
KZS12515.1	-0.189817	0.0058	K
KZS12609.1	0.622633	0.003	K
KZS12177.1	0.530817	0.004	K
KZS12203.1	0.395035	0.0029	K
KZS11910.1	-0.306978	0.0024	K
KZS11844.1	0.395583	0.0024	K
KZS11796.1	-0.0614005	0.0096	K
KZS11614.1	0.0817941	0.0075	K
KZS11212.1	1.31147	0.0062	K
KZS10631.1	0.472836	0.0083	K
KZS10527.1	0.125716	0.0099	K
KZS10342.1	0.417288	0.0031	K
KZS10330.1	-0.747761	0.0004	K
KZS09900.1	0.365225	0.0058	K
KZS09427.1	0.622362	0.0051	K
KZS09316.1	0.366621	0.0067	K
KZS09055.1	0.804615	0.0014	K
KZS08518.1	0.322175	0.0099	K
KZS08533.1	0.726719	0.0007	K
KZS08659.1	0.498133	0.005	K
KZS08730.1	0.422268	0.0043	K
KZS08739.1	0.611001	0.0073	K
KZS08429.1	0.303711	0.0084	K
KZS08271.1	0.470757	0.0061	K
KZS07844.1	0.541906	0.0045	K
KZS07394.1	-0.0875663	0.0069	K
KZS07112.1	0.427558	0.0061	K
KZS06938.1	0.482984	0.0065	K
KZS06536.1	0.682302	0.0012	K
KZS06080.1	0.421631	0.0004	K
KZS05951.1	0.247813	0.0092	K
KZS05647.1	1.08289	0.0088	K
KZS05523.1	0.306532	0.0034	K
KZS05011.1	0.417527	0.0027	K
KZS05017.1	0.92912	0.0075	K
KZS04813.1	0.4282	0.0057	K
KZS04605.1	0.646967	0.0044	K
KZS04313.1	0.593944	0.0025	K
KZS04500.1	0.376915	0.003	K
KZS04154.1	0.408748	0.0006	K
KZS03998.1	1.66297	0.0061	K
KZS03901.1	0.909802	0.0065	K
KZS03936.1	0.40852	0.0008	K
KZS03505.1	0.604807	0.0009	K
KZS01842.1	0.31661	0.0048	K
KZS01807.1	0.256461	0.0048	K
KZS01574.1	0.686871	0.0015	K
KZR98053.1	0.286417	0.0043	K
KZS20827.1	0.583671	0.0099	L
KZS20023.1	0.21201	0.0076	L
KZS18307.1	0.73729	0.001	L
KZS17968.1	0.349533	0.0096	L
KZS17136.1	0.917143	0.002	L
KZS17282.1	0.632351	0.0005	L
KZS16505.1	1.17625	0.0007	L
KZS15530.1	0.331011	0.0002	L
KZS14720.1	0.11205	0.0029	L
KZS13609.1	0.4558	0.0012	L
KZS13350.1	-0.133978	0.0017	L
KZS13154.1	0.612854	0.0031	L
KZS12299.1	0.586229	0.0033	L
KZS12331.1	-0.236953	0.0012	L
KZS12752.1	0.383768	0.0015	L
KZS11658.1	0.138701	0.006	L
KZS10061.1	0.368889	0.0035	L
KZS09972.1	0.408173	0.0004	L
KZS09942.1	0.444751	0.0003	L
KZS09818.1	0.550718	0.0008	L
KZS09747.1	0.699617	0.0093	L
KZS09426.1	0.539206	0.0057	L
KZS09380.1	0.532146	0.0021	L
KZS09038.1	0.676484	0.0008	L
KZS09067.1	0.312251	0.0039	L
KZS08946.1	0.881592	0.0092	L
KZS08535.1	0.464151	0.0008	L
KZS08569.1	0.559201	0.0046	L
KZS08087.1	0.567103	0.0081	L
KZS07755.1	-0.319713	0.0027	L
KZS07557.1	0.715346	0.0093	L
KZS07103.1	0.316661	0.0089	L
KZS04953.1	0.430039	0.0031	L
KZS03954.1	0.358288	0.0035	L
KZS01817.1	-0.336432	0.0016	L
KZR99913.1	-0.591386	0.0066	L
KZR98305.1	0.270237	0.0044	L
KZS21201.1	-0.10688	0.0025	M
KZS20889.1	1.95959	0.0041	M
KZS17319.1	0.378618	0.0094	M
KZS15184.1	0.405371	0.0002	M
KZS13478.1	0.0176656	0.0084	M
KZS10702.1	0.337971	0.0054	M
KZS09263.1	0.559872	0.0038	M
KZS06776.1	-0.151539	0.0041	M
KZS06760.1	-0.0767394	0.0051	M
KZS04870.1	-0.351647	0.0036	M
KZS21893.1	0.321948	0.0073	O
KZS21289.1	0.504595	0.0073	O
KZS21420.1	0.24715	0.0035	O
KZS21459.1	0.256688	0.0062	O
KZS21494.1	0.457264	0.0013	O
KZS21551.1	0.243841	0.001	O
KZS21597.1	0.5123	0.0013	O
KZS21598.1	0.665581	0.0034	O
KZS21770.1	0.638075	0.0051	O
KZS20742.1	0.164382	0.0041	O
KZS20481.1	0.361685	0.0037	O
KZS20178.1	0.238746	0.0051	O
KZS19834.1	0.437707	0.0012	O
KZS19665.1	0.257297	0.0092	O
KZS19296.1	0.356792	0.0054	O
KZS19307.1	-0.419376	0.0007	O
KZS19372.1	0.52665	0.0029	O
KZS19113.1	0.242756	0.0038	O
KZS18878.1	-0.424826	0.0019	O
KZS18894.1	0.369066	0.0046	O
KZS17881.1	0.587623	0.0002	O
KZS17894.1	0.721198	0.0057	O
KZS17953.1	-1.26909	0.0018	O
KZS18072.1	-2.05564	0.0016	O
KZS18074.1	0.553709	0.0035	O
KZS17671.1	0.875245	0.0094	O
KZS17227.1	0.315287	0.0099	O
KZS16645.1	0.479244	0.0014	O
KZS16957.1	0.356717	0.0098	O
KZS16533.1	-1.08092	0.0037	O
KZS16522.1	0.316227	0.0028	O
KZS16329.1	0.467605	0.0027	O
KZS16366.1	0.290928	0.0006	O
KZS16000.1	0.400784	0.0015	O
KZS15904.1	0.260221	0.0083	O
KZS15807.1	0.423986	0.0014	O
KZS15585.1	0.310601	0.0018	O
KZS15597.1	0.338355	0.0045	O
KZS15384.1	0.325617	0.0002	O
KZS15430.1	0.524027	0.0019	O
KZS15330.1	0.713298	0.0013	O
KZS15050.1	0.358021	0.0034	O
KZS14637.1	1.66065	0.0084	O
KZS14747.1	0.297488	0.0059	O
KZS14798.1	0.985084	0.0003	O
KZS14854.1	0.346036	0.0059	O
KZS14860.1	0.569936	0.0073	O
KZS13901.1	0.340943	0.0071	O
KZS13939.1	1.006	0.0086	O
KZS14107.1	0.451536	0.0012	O
KZS13763.1	0.305525	0.0043	O
KZS13405.1	0.403677	0.0002	O
KZS13351.1	0.48357	0.0018	O
KZS13275.1	0.203489	0.0013	O
KZS12965.1	0.345724	0.0056	O
KZS12267.1	0.293735	0.0082	O
KZS12431.1	0.399821	0.0083	O
KZS12524.1	0.398511	0.003	O
KZS11191.1	-0.241462	0.0005	O
KZS11406.1	0.653281	0.0004	O
KZS10645.1	0.648571	0.0006	O
KZS10648.1	0.381411	0.0054	O
KZS10613.1	1.25565	0.0006	O
KZS10620.1	0.803989	0.0014	O
KZS10623.1	0.711581	0.0009	O
KZS10018.1	0.507696	0.0078	O
KZS09981.1	0.635159	0.0012	O
KZS09938.1	0.44396	0.0037	O
KZS09820.1	0.474903	0.0062	O
KZS09631.1	0.298142	0.0046	O
KZS09548.1	0.37911	0.0065	O
KZS09402.1	0.520932	0.01	O
KZS09011.1	0.23358	0.0008	O
KZS08838.1	0.324345	0.0029	O
KZS08665.1	0.278884	0.009	O
KZS08673.1	0.43193	0.0013	O
KZS08800.1	0.603427	0.0011	O
KZS08373.1	-0.336692	0.0031	O
KZS08210.1	-0.582114	0.0052	O
KZS07838.1	0.578818	0.001	O
KZS07898.1	0.327052	0.0037	O
KZS07705.1	1.19199	0.0025	O
KZS07418.1	0.21935	0.0051	O
KZS07109.1	0.360334	0.0006	O
KZS06821.1	0.402476	0.0051	O
KZS06839.1	0.867962	0.0098	O
KZS06847.1	1.58358	0.0011	O
KZS06935.1	0.497449	0.0088	O
KZS07002.1	0.211355	0.0036	O
KZS07032.1	0.240196	0.0001	O
KZS06378.1	0.988805	0.0077	O
KZS06222.1	0.313304	0.0059	O
KZS05566.1	0.354353	0.0088	O
KZS05193.1	0.499855	0.0001	O
KZS04609.1	1.79786	0.0021	O
KZS04210.1	0.353405	0.0023	O
KZS04309.1	0.770578	0.0003	O
KZS04376.1	0.365779	0.0055	O
KZS04392.1	0.483403	0.0007	O
KZS04421.1	-0.759403	0.0018	O
KZS04479.1	0.235507	0.0043	O
KZS04037.1	0.443745	0.003	O
KZS03568.1	1.44461	0.0008	O
KZS03438.1	0.3185	0.0091	O
KZS03201.1	0.380964	0.001	O
KZS03243.1	0.328086	0.0055	O
KZS01880.1	-0.155299	0.0009	O
KZS01594.1	1.02137	0.0076	O
KZS01471.1	0.577926	0.0001	O
KZS00601.1	0.681218	0.0059	O
KZR99917.1	0.525007	0.0018	O
KZR99792.1	-1.11888	0.0098	O
KZR99579.1	0.553679	0.0037	O
KZR99172.1	0.41649	0.0034	O
KZR98643.1	0.245728	0.0007	O
KZR97278.1	0.402389	0.0048	O
KZR96866.1	0.366843	0.0041	O
KZR96520.1	1.44512	0.0005	O
KZS22030.1	0.465242	0.0094	P
KZS21378.1	-0.222392	0.0012	P
KZS21447.1	-0.489805	0.0052	P
KZS21700.1	0.350509	0.0004	P
KZS21082.1	1.21713	0.0022	P
KZS20728.1	1.10434	0.0007	P
KZS20746.1	0.5115	0.004	P
KZS20426.1	-0.362354	0.0028	P
KZS20000.1	0.599294	0.0033	P
KZS20103.1	0.449131	0.0032	P
KZS19874.1	0.271024	0.005	P
KZS19472.1	0.71783	0.0061	P
KZS19292.1	-0.314609	0.0012	P
KZS18458.1	0.799656	0.0001	P
KZS18562.1	0.415378	0.0003	P
KZS18594.1	0.549073	0.004	P
KZS18834.1	-0.0742546	0.0045	P
KZS17936.1	0.70044	0.009	P
KZS18110.1	0.51311	0.0013	P
KZS17638.1	0.691427	0.0029	P
KZS17323.1	0.59317	0.0005	P
KZS14528.1	0.261107	0.001	P
KZS14260.1	0.504828	0.0022	P
KZS14262.1	0.352154	0.0087	P
KZS13807.1	0.738703	0.0055	P
KZS13223.1	-1.01044	0.0006	P
KZS13280.1	0.453088	0.0014	P
KZS12304.1	0.522356	0.0009	P
KZS12368.1	0.454895	0.0066	P
KZS11423.1	0.6683	0.0008	P
KZS11437.1	0.233693	0.0003	P
KZS10814.1	0.405128	0.0084	P
KZS09432.1	0.684725	0.0009	P
KZS08495.1	0.805422	0.0003	P
KZS08802.1	0.326152	0.0067	P
KZS07926.1	0.680805	0.0078	P
KZS07588.1	0.615035	0.0027	P
KZS07680.1	0.785722	0.0004	P
KZS07197.1	0.752525	0.0002	P
KZS07198.1	0.654032	0.0067	P
KZS06126.1	-0.184868	0.0032	P
KZS04265.1	0.341478	0.0022	P
KZS04546.1	0.528857	0.0043	P
KZS04001.1	-0.186188	0.0021	P
KZS03830.1	-2.19005	0.0059	P
KZS02935.1	0.357407	0.0056	P
KZS03039.1	0.4327	0.0015	P
KZS02755.1	0.652565	0.0002	P
KZS01722.1	-0.169064	0.0027	P
KZR97206.1	0.963362	0.0024	P
KZR95887.1	-0.275801	0.0009	P
KZS20137.1	-0.553392	0.0069	Q
KZS20142.1	0.570165	0.0003	Q
KZS19045.1	-1.14684	0.0031	Q
KZS17828.1	-0.262751	0.0003	Q
KZS18124.1	0.508642	0.008	Q
KZS17471.1	0.437883	0.0021	Q
KZS17642.1	-4.40979	0.0091	Q
KZS17646.1	0.405102	0.0077	Q
KZS17365.1	0.787183	0.0004	Q
KZS16673.1	0.760946	0.0005	Q
KZS16674.1	0.902575	0.0001	Q
KZS17003.1	1.05293	0.0001	Q
KZS16269.1	0.61086	0.0002	Q
KZS16407.1	-0.231158	0.0007	Q
KZS15426.1	0.90992	0.0003	Q
KZS13936.1	0.356319	0.0009	Q
KZS14040.1	0.201147	0.002	Q
KZS13632.1	0.472535	0.005	Q
KZS12287.1	0.749151	0.0025	Q
KZS12288.1	0.841984	0.0001	Q
KZS12294.1	-2.36257	0.0042	Q
KZS12472.1	1.64046	0.0083	Q
KZS12473.1	1.00668	0.0016	Q
KZS12537.1	0.558457	0.0013	Q
KZS09610.1	2.10117	0.0011	Q
KZS08909.1	0.794108	0.0001	Q
KZS08582.1	1.24957	0.0023	Q
KZS07833.1	1.30034	0.0003	Q
KZS07586.1	0.702913	0.0028	Q
KZS07599.1	0.542311	0.0021	Q
KZS07637.1	0.584039	0.0001	Q
KZS06940.1	0.926571	0.002	Q
KZS06038.1	0.224947	0.0031	Q
KZS04919.1	1.23922	0.0081	Q
KZS04807.1	0.274389	0.0015	Q
KZS04436.1	-0.107112	0.0035	Q
KZS03178.1	0.721077	0.0001	Q
KZS03026.1	0.437429	0.0023	Q
KZR99365.1	0.726074	0.0022	Q
KZR95589.1	0.851591	0.0007	Q
KZS22002.1	0.35574	0.0026	R
KZS22053.1	1.58565	0.0006	R
KZS22078.1	0.127044	0.0001	R
KZS21818.1	2.12029	0.0091	R
KZS21343.1	0.435613	0.0022	R
KZS21424.1	1.31211	0.0028	R
KZS21439.1	0.570349	0.0045	R
KZS21460.1	0.402276	0.003	R
KZS20925.1	0.792608	0.0099	R
KZS20928.1	3.66158	0.0016	R
KZS21009.1	-0.152003	0.003	R
KZS21066.1	-0.111235	0.0071	R
KZS20844.1	0.453692	0.001	R
KZS20835.1	0.662389	0.0034	R
KZS20725.1	1.48215	0.0032	R
KZS20787.1	0.589383	0.007	R
KZS20453.1	0.175462	0.0059	R
KZS20464.1	0.805279	0.0014	R
KZS20494.1	0.322235	0.006	R
KZS20340.1	0.331056	0.0055	R
KZS20342.1	-1.3505	0.0025	R
KZS20325.1	-0.256973	0.0062	R
KZS20133.1	-0.757682	0.0023	R
KZS20169.1	1.02714	0.0092	R
KZS20098.1	0.258493	0.0049	R
KZS19969.1	1.14486	0.0012	R
KZS19807.1	0.43049	0.0031	R
KZS19829.1	-0.35111	0.0075	R
KZS19696.1	0.848314	0	R
KZS19636.1	0.475841	0.0022	R
KZS19552.1	0.428292	0.0002	R
KZS19467.1	-0.30895	0.0061	R
KZS19461.1	0.619405	0.0074	R
KZS19290.1	0.604351	0.0021	R
KZS19131.1	0.575858	0.0077	R
KZS19154.1	0.516309	0.0007	R
KZS19004.1	-0.143257	0.0077	R
KZS18427.1	0.137785	0.0094	R
KZS18474.1	0.401384	0.0026	R
KZS18504.1	0.534919	0.0009	R
KZS18535.1	-2.10401	0.0034	R
KZS18743.1	0.443497	0.0054	R
KZS18808.1	0.490086	0.0016	R
KZS18837.1	-2.7035	0.0017	R
KZS18334.1	-4.42146	0.0047	R
KZS17850.1	-0.505666	0.0091	R
KZS17880.1	-0.16648	0.0085	R
KZS17958.1	-0.0751015	0.007	R
KZS18025.1	1.12236	0.0072	R
KZS17709.1	-0.246114	0.0036	R
KZS17523.1	0.377711	0.0093	R
KZS17627.1	1.07179	0.0075	R
KZS17100.1	0.470742	0.0013	R
KZS17111.1	0.439149	0.0036	R
KZS17126.1	0.558645	0.0006	R
KZS17291.1	0.305703	0.0002	R
KZS17300.1	-0.415037	0.0097	R
KZS17076.1	0.33939	0.0085	R
KZS16567.1	-0.308122	0.0067	R
KZS16634.1	1.39774	0.0001	R
KZS16680.1	0.265055	0.0052	R
KZS16703.1	-0.509937	0.0013	R
KZS16836.1	0.414028	0.004	R
KZS16956.1	0.39598	0.0044	R
KZS16994.1	0.251031	0.0038	R
KZS17020.1	0.430649	0.0055	R
KZS17038.1	0.840191	0.002	R
KZS16503.1	0.568215	0.0017	R
KZS16425.1	-0.401081	0.0007	R
KZS16258.1	0.170864	0.0073	R
KZS16272.1	0.220233	0.0019	R
KZS16299.1	0.366042	0.0024	R
KZS16356.1	-3.87873	0.0002	R
KZS16358.1	1.24325	0.0002	R
KZS16160.1	0.336572	0.0054	R
KZS16103.1	0.491999	0.0029	R
KZS15900.1	0.53743	0.0007	R
KZS15812.1	2.32618	0.0004	R
KZS15529.1	2.12004	0.0002	R
KZS15599.1	-2.0495	0.0041	R
KZS15603.1	0.581982	0.0055	R
KZS15671.1	0.381429	0.0041	R
KZS15724.1	-0.60168	0.0035	R
KZS15357.1	0.387277	0.001	R
KZS15376.1	-0.564513	0.0066	R
KZS15295.1	0.235255	0.0042	R
KZS15154.1	0.593358	0.0011	R
KZS15233.1	0.459446	0.0002	R
KZS14877.1	0.45549	0.004	R
KZS15023.1	0.453401	0.0014	R
KZS15069.1	0.567236	0.0051	R
KZS15096.1	0.519648	0.0001	R
KZS15128.1	-0.832016	0.0026	R
KZS14408.1	-0.947786	0.0011	R
KZS14485.1	0.236709	0.0008	R
KZS14511.1	-0.143331	0.0023	R
KZS14553.1	-1.09668	0.005	R
KZS14587.1	-0.19992	0.0037	R
KZS14609.1	0.651874	0.0088	R
KZS14849.1	0.469365	0.0012	R
KZS14208.1	0.512396	0.002	R
KZS14252.1	-0.59698	0.0027	R
KZS13911.1	-1.03519	0.0047	R
KZS14164.1	0.545893	0.0071	R
KZS13750.1	1.09529	0.0012	R
KZS13773.1	-0.238674	0.0096	R
KZS13779.1	-3.50914	0.0019	R
KZS13804.1	0.339839	0.0002	R
KZS13607.1	0.608901	0.0077	R
KZS13520.1	0.527829	0.006	R
KZS13190.1	0.0505688	0.0062	R
KZS13197.1	0.875127	0.0006	R
KZS13253.1	0.335576	0.0001	R
KZS13124.1	0.455521	0.0017	R
KZS12866.1	-0.220287	0.0031	R
KZS12926.1	0.395566	0.0018	R
KZS12218.1	0.439868	0.0007	R
KZS12237.1	-0.271302	0.0078	R
KZS12247.1	0.412609	0.0011	R
KZS12314.1	0.499375	0.0013	R
KZS12453.1	0.35527	0.0012	R
KZS12577.1	0.368455	0.0066	R
KZS12703.1	0.410723	0.0027	R
KZS12185.1	-3.02121	0.0011	R
KZS12186.1	-3.63127	0.0002	R
KZS12194.1	0.376856	0.0093	R
KZS12094.1	0.515508	0.0004	R
KZS12025.1	0.257156	0.0016	R
KZS11759.1	0.788792	0.0018	R
KZS11535.1	0.165775	0.0025	R
KZS11562.1	-1.05445	0.0082	R
KZS11051.1	0.566062	0.0055	R
KZS11070.1	0.182159	0.0006	R
KZS11156.1	0.392166	0.0062	R
KZS11176.1	0.543098	0.0007	R
KZS11202.1	0.579157	0.001	R
KZS11276.1	0.344674	0.0047	R
KZS11485.1	0.307415	0.0046	R
KZS11499.1	0.460111	0.0002	R
KZS11001.1	0.719712	0.0063	R
KZS10939.1	0.261692	0.0059	R
KZS10869.1	-0.205077	0.0008	R
KZS10931.1	0.395898	0.0085	R
KZS10747.1	-0.581596	0.0032	R
KZS10376.1	0.46247	0.0044	R
KZS10336.1	-1.63151	0.0048	R
KZS10128.1	-1.09567	0.0017	R
KZS09957.1	0.715386	0.0052	R
KZS09966.1	0.653276	0.0013	R
KZS09853.1	0.622881	0.0082	R
KZS09814.1	0.284776	0.0011	R
KZS09648.1	0.367783	0.001	R
KZS09623.1	0.146389	0.0036	R
KZS09493.1	0.513527	0.0068	R
KZS09414.1	-0.451778	0.004	R
KZS09352.1	0.192767	0.0079	R
KZS09359.1	-0.76184	0.0004	R
KZS09134.1	0.262209	0.0008	R
KZS08922.1	-0.295456	0.0026	R
KZS08963.1	0.496884	0.0021	R
KZS08525.1	1.49213	0.0004	R
KZS08639.1	0.637405	0.0017	R
KZS08640.1	0.654196	0.0009	R
KZS08675.1	0.454372	0.0011	R
KZS08720.1	0.405013	0.0009	R
KZS08421.1	0.931371	0.0018	R
KZS08364.1	0.288664	0.0077	R
KZS08031.1	0.455451	0.0097	R
KZS08047.1	-0.256717	0.0066	R
KZS07999.1	0.212029	0.0093	R
KZS07804.1	0.6795	0.0002	R
KZS07778.1	0.833181	0.0024	R
KZS07703.1	0.784424	0.0003	R
KZS07477.1	0.9452	0.001	R
KZS07485.1	0.458524	0.0012	R
KZS07486.1	0.873204	0.0083	R
KZS07565.1	0.458895	0.0013	R
KZS07671.1	0.475265	0.0036	R
KZS07188.1	0.370951	0.0013	R
KZS06844.1	-0.883499	0.0073	R
KZS06871.1	-0.906891	0.0038	R
KZS06756.1	0.60568	0.0018	R
KZS06738.1	-0.239779	0.0054	R
KZS06660.1	0.706236	0.0008	R
KZS06615.1	-2.20163	0.0051	R
KZS06293.1	-1.57719	0.0004	R
KZS06299.1	0.297831	0.0024	R
KZS06270.1	1.32683	0.0005	R
KZS06218.1	0.414416	0.001	R
KZS06186.1	0.15761	0.0013	R
KZS06025.1	0.518456	0.0006	R
KZS05809.1	0.0465426	0.0071	R
KZS05840.1	0.667741	0.0001	R
KZS05848.1	0.218148	0.007	R
KZS05614.1	-1.25376	0.003	R
KZS05484.1	0.151722	0.0034	R
KZS05459.1	0.63505	0.0065	R
KZS05222.1	0.329485	0.0074	R
KZS05162.1	0.39467	0.0067	R
KZS04989.1	-3.08258	0.0007	R
KZS05039.1	0.456367	0.002	R
KZS04851.1	0.845966	0.0013	R
KZS04790.1	-0.483314	0.0065	R
KZS04611.1	0.411084	0.006	R
KZS04209.1	0.319915	0.0007	R
KZS04312.1	0.425214	0.0045	R
KZS04377.1	0.452543	0.0008	R
KZS04378.1	0.456724	0.0087	R
KZS04512.1	3.14084	0.0036	R
KZS04548.1	0.591204	0.0043	R
KZS04171.1	-0.967645	0.0089	R
KZS04109.1	-2.14207	0.0073	R
KZS04112.1	1.58208	0.0039	R
KZS04024.1	-0.602036	0.0057	R
KZS03798.1	-0.871861	0.0034	R
KZS03715.1	0.6746	0.0021	R
KZS03522.1	-0.443429	0.004	R
KZS03435.1	0.550447	0.0062	R
KZS03322.1	2.1409	0.0009	R
KZS03248.1	0.5087	0.0065	R
KZS03264.1	0.310502	0.0033	R
KZS03170.1	3.5037	0.0079	R
KZS03069.1	0.170031	0.0093	R
KZS02956.1	1.15745	0.0001	R
KZS02962.1	0.273288	0.0051	R
KZS03027.1	0.629092	0.0012	R
KZS03032.1	0.745863	0.0007	R
KZS02858.1	-0.221253	0.0069	R
KZS02499.1	0.984198	0.0044	R
KZS02483.1	0.453949	0.0035	R
KZS01758.1	1.12247	0.0074	R
KZS01736.1	0.431801	0.004	R
KZS01735.1	0.436487	0.0011	R
KZS01680.1	0.535423	0.0002	R
KZS01323.1	0.94532	0.0009	R
KZS01139.1	0.446041	0.0023	R
KZS01020.1	0.256318	0.0012	R
KZS00957.1	0.973356	0.0063	R
KZS00867.1	0.565899	0.0005	R
KZS00683.1	-1.03557	0.0084	R
KZS00621.1	0.952932	0.0043	R
KZS00239.1	2.08791	0.0061	R
KZR99578.1	-0.564197	0.0014	R
KZR99558.1	-0.111435	0.0017	R
KZR99275.1	-1.19306	0.0014	R
KZR98938.1	0.831768	0.0084	R
KZR98583.1	0.384489	0.0018	R
KZR98531.1	0.758933	0.0006	R
KZR98317.1	0.495196	0.0013	R
KZR98167.1	0.546911	0.006	R
KZR97907.1	1.57191	0.002	R
KZR97280.1	0.386082	0.0089	R
KZR97279.1	0.60042	0.0021	R
KZR97086.1	-2.58496	0.008	R
KZR96828.1	1.02074	0.0095	R
KZR96789.1	1.42724	0.0035	R
KZR96759.1	0.403694	0.0006	R
KZR95805.1	0.374887	0.0059	R
KZR95692.1	-1.27855	0.0087	R
KZS22056.1	0.370065	0.0045	S
KZS22091.1	0.437644	0.0049	S
KZS21902.1	0.403428	0.0013	S
KZS21856.1	0.833642	0.0026	S
KZS21290.1	0.474692	0.0051	S
KZS21364.1	-1.45315	0.0009	S
KZS21392.1	-0.908852	0.0092	S
KZS21395.1	-0.251979	0.0055	S
KZS21457.1	-0.207086	0.002	S
KZS21508.1	-0.974909	0.0034	S
KZS21510.1	0.297521	0.0056	S
KZS21553.1	-0.301028	0.0071	S
KZS21563.1	0.467068	0.0062	S
KZS21622.1	-0.135542	0.0018	S
KZS21682.1	0.33417	0.0042	S
KZS21757.1	0.327684	0.0083	S
KZS21209.1	0.545709	0.0006	S
KZS20948.1	0.2993	0.0026	S
KZS20949.1	0.289638	0.0055	S
KZS21029.1	0.402989	0.0005	S
KZS21051.1	0.425059	0.0099	S
KZS20741.1	0.502385	0.0051	S
KZS20745.1	0.433275	0.0031	S
KZS20584.1	0.27749	0.007	S
KZS20511.1	0.766342	0.0013	S
KZS20504.1	0.353595	0.0098	S
KZS20207.1	0.402231	0.004	S
KZS20052.1	-0.0880837	0.0007	S
KZS20096.1	0.592262	0.0064	S
KZS19791.1	-0.151514	0.0032	S
KZS19856.1	-1.54934	0.0026	S
KZS19902.1	0.81039	0.0004	S
KZS19651.1	0.176888	0.0061	S
KZS19634.1	0.3702	0.0055	S
KZS19617.1	0.314662	0.001	S
KZS19411.1	0.326058	0.0095	S
KZS19450.1	-0.345157	0.0019	S
KZS19215.1	0.8305	0.002	S
KZS19133.1	0.145201	0.0029	S
KZS19143.1	0.490889	0.0062	S
KZS19048.1	0.318729	0.0013	S
KZS19070.1	0.491409	0.0001	S
KZS18980.1	-0.110951	0.0008	S
KZS18348.1	0.657186	0.0001	S
KZS18406.1	0.0969522	0.0009	S
KZS18446.1	0.254684	0.005	S
KZS18547.1	-0.378451	0.0001	S
KZS18646.1	0.226209	0.0021	S
KZS18812.1	0.477174	0.0012	S
KZS18831.1	-6.00482	0.0008	S
KZS18838.1	0.355691	0.0006	S
KZS18233.1	-1.67284	0.0097	S
KZS17873.1	0.230787	0.0036	S
KZS18049.1	0.50206	0.002	S
KZS18101.1	0.960472	0.0049	S
KZS18147.1	0.469639	0.0074	S
KZS18153.1	0.770488	0.0007	S
KZS18154.1	0.424566	0.0026	S
KZS18160.1	0.385969	0.0074	S
KZS17455.1	0.716422	0.0008	S
KZS17473.1	0.340784	0.0041	S
KZS17516.1	0.307552	0.0036	S
KZS17586.1	0.523012	0.0072	S
KZS17597.1	-0.213577	0.005	S
KZS17603.1	0.304641	0.0033	S
KZS17637.1	-0.690559	0.0007	S
KZS17672.1	0.396686	0.0034	S
KZS17137.1	0.460084	0.0006	S
KZS17178.1	-0.444355	0.0085	S
KZS17189.1	0.521252	0.0014	S
KZS17306.1	0.342079	0.0064	S
KZS17313.1	0.342518	0.0061	S
KZS17399.1	0.369529	0.0041	S
KZS17092.1	0.311188	0.0022	S
KZS17082.1	0.224241	0.009	S
KZS17063.1	-0.222716	0.0036	S
KZS16614.1	1.04307	0.006	S
KZS16769.1	-0.223821	0.0067	S
KZS16775.1	0.44058	0.0053	S
KZS16819.1	-0.127433	0.0011	S
KZS16858.1	0.885395	0.0012	S
KZS16902.1	0.450963	0.0031	S
KZS16966.1	-0.0531077	0.008	S
KZS16971.1	0.45274	0.0014	S
KZS17011.1	0.764354	0.0007	S
KZS16519.1	0.613078	0.0014	S
KZS16527.1	0.349463	0.0067	S
KZS16429.1	0.245789	0.0004	S
KZS16433.1	0.327703	0.0054	S
KZS16265.1	0.169371	0.0089	S
KZS16314.1	0.819606	0.001	S
KZS16332.1	0.335277	0.0076	S
KZS16120.1	0.27074	0.0027	S
KZS16025.1	-0.925038	0.0053	S
KZS15955.1	0.44798	0.0018	S
KZS15902.1	0.526046	0.0038	S
KZS15896.1	-0.303069	0.0069	S
KZS15858.1	-0.409082	0.0061	S
KZS15800.1	0.529671	0.0027	S
KZS15621.1	0.177895	0.0092	S
KZS15753.1	0.337258	0.0033	S
KZS15365.1	-2.47086	0.0003	S
KZS15425.1	1.62333	0.0012	S
KZS15337.1	0.549734	0.0058	S
KZS15320.1	-0.375793	0.0005	S
KZS15161.1	0.350013	0.0043	S
KZS15281.1	0.0557413	0.0091	S
KZS14909.1	0.25049	0.0093	S
KZS14963.1	-0.221387	0.0066	S
KZS15070.1	0.402207	0.0067	S
KZS15121.1	0.461355	0.0081	S
KZS14867.1	0.338239	0.0018	S
KZS14405.1	1.50967	0.0015	S
KZS14438.1	-0.332111	0.0007	S
KZS14444.1	-0.620035	0.0098	S
KZS14536.1	-0.153557	0.0016	S
KZS14600.1	0.379641	0.0063	S
KZS14660.1	-1.24779	0.0001	S
KZS14662.1	-1.22595	0.0079	S
KZS14679.1	0.389699	0.0015	S
KZS14686.1	-0.032224	0.0087	S
KZS14709.1	0.885448	0.0011	S
KZS14763.1	1.32062	0.0011	S
KZS14775.1	0.734063	0.0007	S
KZS14782.1	-1.15163	0.0004	S
KZS14783.1	-0.424086	0.0091	S
KZS14381.1	0.470839	0.0028	S
KZS14278.1	-0.80662	0.0043	S
KZS13956.1	0.534825	0.0068	S
KZS13962.1	-0.302563	0.0084	S
KZS14061.1	0.551442	0.0077	S
KZS14148.1	0.330893	0.0029	S
KZS13837.1	-0.221952	0.0033	S
KZS13855.1	0.485367	0.0007	S
KZS13857.1	0.569615	0.0045	S
KZS13826.1	0.286575	0.006	S
KZS13659.1	0.457778	0.0005	S
KZS13735.1	0.759202	0.0001	S
KZS13797.1	0.316259	0.0086	S
KZS13576.1	0.348575	0.0076	S
KZS13564.1	0.521848	0.0074	S
KZS13497.1	0.204656	0.0068	S
KZS13421.1	0.239816	0.0083	S
KZS13379.1	-0.387023	0.0064	S
KZS13353.1	-0.258902	0.0001	S
KZS13346.1	0.137543	0.0044	S
KZS13247.1	-0.118585	0.0013	S
KZS13093.1	0.487112	0.0057	S
KZS13123.1	0.382982	0.0048	S
KZS13037.1	0.56334	0.0029	S
KZS12873.1	0.882886	0.0006	S
KZS12906.1	0.465725	0.0011	S
KZS12930.1	0.678363	0.0018	S
KZS12243.1	0.456177	0.0049	S
KZS12308.1	0.476882	0.0027	S
KZS12360.1	0.619182	0.0003	S
KZS12378.1	0.403635	0.0023	S
KZS12389.1	0.541811	0.0009	S
KZS12412.1	0.452955	0.0055	S
KZS12414.1	-0.175893	0.0013	S
KZS12423.1	-0.556231	0.009	S
KZS12588.1	0.562309	0.01	S
KZS12617.1	1.03224	0.0004	S
KZS12730.1	0.185185	0.007	S
KZS12175.1	-0.0640558	0.0034	S
KZS12176.1	-0.152082	0.0085	S
KZS11616.1	0.549935	0.0053	S
KZS11624.1	0.723692	0.0027	S
KZS11677.1	0.426341	0.0022	S
KZS11550.1	0.334836	0.0039	S
KZS11554.1	0.467431	0.0013	S
KZS11574.1	0.218478	0.0084	S
KZS11086.1	0.409614	0.0016	S
KZS11104.1	0.360195	0.0036	S
KZS11160.1	0.368604	0.0087	S
KZS11194.1	0.352898	0.0055	S
KZS11232.1	0.556353	0.0064	S
KZS11415.1	0.781158	0.0002	S
KZS11436.1	0.285587	0.0012	S
KZS10970.1	2.02082	0.0042	S
KZS10908.1	0.651925	0.0006	S
KZS10819.1	-0.490744	0.008	S
KZS10555.1	0.377567	0.0033	S
KZS10518.1	-0.0320192	0.0073	S
KZS10484.1	0.420451	0.0021	S
KZS10458.1	0.285413	0.0075	S
KZS10425.1	0.753085	0.0013	S
KZS10255.1	0.933755	0.001	S
KZS09846.1	0.0176647	0.009	S
KZS09613.1	0.37374	0.0041	S
KZS09617.1	0.627822	0.0029	S
KZS09341.1	-0.915608	0.0098	S
KZS09257.1	0.407779	0.0009	S
KZS09029.1	0.36233	0.003	S
KZS09124.1	-0.769747	0.0022	S
KZS08940.1	0.482	0.0012	S
KZS08972.1	0.273613	0.0017	S
KZS08904.1	1.44774	0.0008	S
KZS08842.1	0.497756	0.0011	S
KZS08884.1	0.443673	0.0075	S
KZS08470.1	0.581427	0.0008	S
KZS08605.1	0.857165	0.0017	S
KZS08614.1	0.417266	0.0006	S
KZS08726.1	0.402695	0.0041	S
KZS08322.1	0.25704	0.0031	S
KZS08062.1	0.620808	0.0032	S
KZS07934.1	0.586211	0.0084	S
KZS07728.1	0.302101	0.0067	S
KZS07688.1	0.487807	0.0017	S
KZS07692.1	1.56343	0.0032	S
KZS07478.1	0.313622	0.0032	S
KZS07488.1	2.36967	0.0003	S
KZS07513.1	1.02512	0.0027	S
KZS07521.1	0.350018	0.004	S
KZS07417.1	0.417903	0.0074	S
KZS07195.1	-3.80812	0.0044	S
KZS07082.1	0.431283	0.0021	S
KZS07108.1	0.355012	0.0007	S
KZS06823.1	0.244188	0.0026	S
KZS06889.1	0.451574	0.0047	S
KZS06914.1	0.315094	0.0055	S
KZS06933.1	0.40248	0.0021	S
KZS06958.1	-0.285372	0.0026	S
KZS06970.1	0.381469	0.0021	S
KZS07006.1	0.751965	0.0002	S
KZS07015.1	0.621959	0.0004	S
KZS06793.1	-0.388139	0.0087	S
KZS06437.1	-0.169839	0.0037	S
KZS06345.1	2.61891	0.0076	S
KZS06292.1	0.221724	0.0043	S
KZS06321.1	0.613229	0.0015	S
KZS06014.1	0.437612	0.0038	S
KZS06124.1	-0.237613	0.0006	S
KZS05958.1	0.354374	0.0025	S
KZS05972.1	0.494482	0.0033	S
KZS05799.1	0.426839	0.0037	S
KZS05824.1	0.219104	0.005	S
KZS05854.1	-0.288696	0.0012	S
KZS05856.1	0.393069	0.0089	S
KZS05933.1	0.452137	0.0018	S
KZS05707.1	0.407282	0.0005	S
KZS05558.1	0.465734	0.0015	S
KZS05405.1	-0.0379666	0.0057	S
KZS05420.1	0.353597	0.0093	S
KZS05348.1	0.304248	0.0017	S
KZS05258.1	0.225011	0.0014	S
KZS05125.1	0.20116	0.0011	S
KZS05136.1	-0.319209	0.0018	S
KZS05157.1	-1.59475	0.0018	S
KZS05180.1	0.758265	0.0029	S
KZS05197.1	0.44769	0.0083	S
KZS04957.1	1.45611	0.0008	S
KZS04754.1	0.368076	0.0003	S
KZS04666.1	0.392098	0.0018	S
KZS04610.1	-0.201207	0.0036	S
KZS04391.1	0.573244	0.0005	S
KZS04452.1	0.249465	0.0055	S
KZS04493.1	-0.237916	0.008	S
KZS04516.1	0.487769	0.0015	S
KZS04134.1	0.336293	0.0004	S
KZS03841.1	-0.895303	0.0013	S
KZS03799.1	-2.67732	0.0043	S
KZS03765.1	-0.514573	0.0067	S
KZS03477.1	0.307601	0.0028	S
KZS03513.1	0.523725	0.0012	S
KZS03512.1	-0.421216	0.0041	S
KZS03440.1	-2.38439	0.0052	S
KZS03309.1	0.530294	0.0008	S
KZS03241.1	0.410556	0.0099	S
KZS03107.1	-0.893085	0.007	S
KZS03017.1	-0.718283	0.0054	S
KZS02676.1	0.682518	0.0041	S
KZS02578.1	0.239488	0.0091	S
KZS02333.1	-1.73238	0.0034	S
KZS02044.1	0.618196	0.0051	S
KZS02023.1	0.394914	0.0008	S
KZS01727.1	0.256517	0.0032	S
KZS01718.1	0.790795	0.0039	S
KZR99935.1	1.65849	0.0043	S
KZR99912.1	-0.524527	0.0079	S
KZR99871.1	-0.016348	0.0071	S
KZR98160.1	0.70941	0.0027	S
KZR97708.1	1.72628	0.0019	S
KZR97438.1	-2.45673	0.0033	S
KZR97142.1	0.494109	0.0049	S
KZR96899.1	-0.273434	0.0031	S
KZR96660.1	-0.424084	0.002	S
KZR96540.1	0.508249	0.009	S
KZR96337.1	2.06787	0.0046	S
KZR96310.1	1.1954	0.0086	S
KZS22001.1	-0.692491	0.0066	T
KZS21894.1	0.279067	0.001	T
KZS21938.1	0.441289	0.009	T
KZS21309.1	-0.598935	0.004	T
KZS21495.1	-0.394825	0.0002	T
KZS21742.1	0.617314	0.0015	T
KZS21800.1	0.297405	0.0083	T
KZS20927.1	4.36991	0.0007	T
KZS20969.1	1.0288	0.0018	T
KZS21010.1	1.03814	0.0002	T
KZS21042.1	-0.202506	0.0028	T
KZS20735.1	0.51344	0.0068	T
KZS20595.1	0.547164	0.0036	T
KZS20447.1	0.0765596	0.0042	T
KZS20047.1	0.445964	0.0065	T
KZS20061.1	0.492929	0.0002	T
KZS19659.1	0.222361	0.0054	T
KZS19404.1	0.151622	0.0094	T
KZS19147.1	0.523378	0.0018	T
KZS19082.1	0.323781	0.0027	T
KZS18961.1	0.211959	0.0034	T
KZS18936.1	0.461784	0.0009	T
KZS18366.1	0.40502	0.0068	T
KZS18491.1	0.877019	0.0039	T
KZS18660.1	0.391987	0.0018	T
KZS18750.1	0.29249	0.0044	T
KZS17812.1	0.116126	0.0097	T
KZS18018.1	0.577421	0.0048	T
KZS18046.1	0.25821	0.009	T
KZS18146.1	1.86969	0.0066	T
KZS17590.1	0.323318	0.0052	T
KZS17689.1	3.003	0.0002	T
KZS17691.1	0.770562	0.0036	T
KZS17294.1	0.50048	0.0047	T
KZS16746.1	0.379746	0.0028	T
KZS16843.1	0.655529	0.0059	T
KZS16473.1	1.03473	0.0038	T
KZS16163.1	0.452812	0.0033	T
KZS16056.1	0.186657	0.0096	T
KZS15910.1	0.260474	0.0025	T
KZS15987.1	0.277413	0.0071	T
KZS15822.1	1.70571	0.0001	T
KZS15483.1	0.331014	0.0021	T
KZS15510.1	-0.372513	0.0045	T
KZS15606.1	0.215497	0.0005	T
KZS14960.1	0.155992	0.0089	T
KZS14968.1	0.202493	0.0065	T
KZS14423.1	0.593931	0.0004	T
KZS14429.1	0.673585	0.0006	T
KZS14455.1	0.345664	0.0086	T
KZS14586.1	-0.159673	0.0029	T
KZS14599.1	0.285782	0.0056	T
KZS14626.1	-0.268579	0.008	T
KZS14820.1	0.54446	0.0011	T
KZS14821.1	0.251449	0.0078	T
KZS14826.1	-1.62449	0.0023	T
KZS14320.1	0.71625	0.0014	T
KZS14192.1	0.517734	0.0084	T
KZS13850.1	0.328482	0.0027	T
KZS13686.1	0.670137	0.0021	T
KZS13748.1	1.33254	0.0015	T
KZS13179.1	0.903108	0.0009	T
KZS13040.1	0.983446	0.0005	T
KZS13039.1	1.43994	0.0002	T
KZS12785.1	-1.14682	0.0045	T
KZS12823.1	0.708242	0.0002	T
KZS12826.1	0.368035	0.0064	T
KZS12887.1	0.506165	0.0003	T
KZS12889.1	0.507975	0.0094	T
KZS12920.1	0.436617	0.0047	T
KZS12224.1	0.612083	0.0047	T
KZS12229.1	0.7058	0.0014	T
KZS12242.1	0.382813	0.0029	T
KZS12256.1	-0.282143	0.008	T
KZS12375.1	0.42892	0.0002	T
KZS12433.1	0.281135	0.0084	T
KZS12563.1	0.626645	0.0001	T
KZS12595.1	0.456269	0.0027	T
KZS12704.1	0.419685	0.0002	T
KZS12716.1	0.165465	0.0012	T
KZS12195.1	0.339154	0.0093	T
KZS12022.1	0.604572	0.0004	T
KZS12065.1	0.464315	0.002	T
KZS11825.1	0.526965	0.009	T
KZS11740.1	0.306568	0.0081	T
KZS11766.1	0.295328	0.0089	T
KZS11711.1	0.45224	0.0011	T
KZS11368.1	1.54141	0.0028	T
KZS11449.1	-0.53286	0.001	T
KZS11480.1	0.219296	0.0062	T
KZS10957.1	0.222739	0.006	T
KZS10850.1	0.145769	0.0082	T
KZS10778.1	0.427435	0.0016	T
KZS10659.1	0.319177	0.0033	T
KZS10665.1	0.265082	0.007	T
KZS10599.1	0.313456	0.0005	T
KZS10290.1	0.288704	0.0079	T
KZS10162.1	-0.271386	0.0009	T
KZS10163.1	-2.58839	0.0001	T
KZS10165.1	-0.981502	0.0003	T
KZS10166.1	1.03121	0.0003	T
KZS10167.1	1.78968	0.0022	T
KZS10168.1	-0.0207105	0.0027	T
KZS10067.1	-0.326433	0.0004	T
KZS10006.1	-0.262611	0.0056	T
KZS09977.1	0.344256	0.0016	T
KZS09902.1	0.343349	0.0063	T
KZS09914.1	0.38634	0.0047	T
KZS09941.1	0.433653	0.0016	T
KZS09955.1	0.583256	0.0007	T
KZS09692.1	0.327651	0.0065	T
KZS09571.1	0.455756	0.0026	T
KZS09454.1	0.373916	0.0037	T
KZS09266.1	0.565615	0.0006	T
KZS09181.1	0.424105	0.0041	T
KZS09189.1	0.633847	0.0027	T
KZS09018.1	0.486204	0.0002	T
KZS08898.1	0.911305	0.0061	T
KZS08376.1	-0.451036	0.0015	T
KZS07950.1	0.226391	0.0014	T
KZS07791.1	0.505033	0.0007	T
KZS07467.1	0.388634	0.0025	T
KZS07614.1	-0.253324	0.0086	T
KZS07425.1	0.343593	0.002	T
KZS06816.1	-0.414275	0.0072	T
KZS06931.1	1.14608	0.0024	T
KZS07058.1	0.534957	0.002	T
KZS06764.1	0.46068	0.0066	T
KZS06548.1	0.376985	0.0008	T
KZS06484.1	0.231291	0.0089	T
KZS06184.1	0.681448	0.0004	T
KZS06141.1	0.215443	0.0022	T
KZS06153.1	0.376598	0.0033	T
KZS05717.1	-1.30183	0.0001	T
KZS05719.1	-0.0954976	0.0074	T
KZS05734.1	2.25239	0.0054	T
KZS05740.1	0.665141	0.0005	T
KZS05173.1	0.78731	0.0003	T
KZS05032.1	0.452406	0.0051	T
KZS04876.1	0.343012	0.0019	T
KZS04690.1	0.773788	0.003	T
KZS04485.1	0.648068	0.001	T
KZS04538.1	-1.99865	0.0006	T
KZS03722.1	0.464015	0.0001	T
KZS03672.1	-0.631744	0.0005	T
KZS03479.1	0.644496	0.0005	T
KZS03269.1	0.453369	0.0008	T
KZS02864.1	-0.075919	0.0065	T
KZS02785.1	-2.21551	0.0039	T
KZS02346.1	0.630686	0.01	T
KZS01860.1	-0.990241	0.0075	T
KZS01492.1	-0.740241	0.0011	T
KZS01441.1	0.753463	0.0026	T
KZS00824.1	0.34512	0.0066	T
KZS00528.1	0.540015	0.0041	T
KZR96174.1	-1.64645	0.0016	T
KZS21577.1	0.228406	0.0013	U
KZS20766.1	0.35692	0.0009	U
KZS20087.1	0.493834	0.0013	U
KZS19873.1	1.72713	0.0051	U
KZS19652.1	0.274301	0.0081	U
KZS19436.1	1.89713	0.0024	U
KZS18403.1	0.271218	0.0027	U
KZS17075.1	0.259168	0.0026	U
KZS16259.1	0.27477	0.0018	U
KZS14436.1	0.583706	0.0097	U
KZS14740.1	0.339493	0.0019	U
KZS14831.1	-0.256	0.0039	U
KZS14399.1	0.753217	0.0001	U
KZS11733.1	0.424832	0.0055	U
KZS09680.1	0.231384	0.0059	U
KZS08856.1	0.184044	0.004	U
KZS07817.1	-0.560216	0.0066	U
KZS07044.1	0.318412	0.0051	U
KZS06291.1	0.682248	0.0034	U
KZS06083.1	0.431206	0.0067	U
KZS05845.1	0.421223	0.0037	U
KZS05489.1	0.612151	0.0013	U
KZS05199.1	0.394261	0.0035	U
KZS04718.1	0.22979	0.0071	U
KZS03320.1	0.437062	0.0008	U
KZS03247.1	0.332379	0.0013	U
KZS03033.1	0.555156	0.0032	U
KZS01584.1	-0.788925	0.002	U
KZR99639.1	-0.663342	0.0017	U
KZR95670.1	0.298504	0.0063	U
KZS22033.1	-0.305588	0.0053	V
KZS21045.1	0.336525	0.0003	V
KZS17223.1	-0.0612208	0.0015	V
KZS16717.1	0.258171	0.0082	V
KZS15142.1	0.383165	0.0001	V
KZS11130.1	0.452887	0.0066	V
KZS10642.1	0.351463	0.0031	V
KZS09277.1	-0.213658	0.0025	V
KZS08061.1	0.622517	0.002	V
KZS06740.1	-0.538866	0.0061	V
KZS17417.1	0.817301	0.0031	W
KZS14822.1	-1.86673	0.0063	W
KZS12137.1	-0.896712	0.0004	W
KZS11517.1	0.965136	0.0001	W
KZS08857.1	0.366369	0.0036	W
KZS07623.1	1.82129	0.0002	W
KZS04537.1	-0.442872	0.0002	W
KZS03231.1	-1.30933	0.004	W
KZS03240.1	-0.213332	0.0036	W
KZS21899.1	-3.18133	0.0005	X
KZS21934.1	0.54205	0.0036	X
KZS21279.1	0.267158	0.0015	X
KZS21326.1	-0.760993	0.0056	X
KZS21578.1	1.23286	0.009	X
KZS21688.1	0.64498	0.0095	X
KZS21237.1	-0.284729	0.0006	X
KZS21250.1	-0.388496	0.0075	X
KZS21226.1	0.54956	0.0012	X
KZS21174.1	0.398619	0.0038	X
KZS21053.1	0.582765	0.0019	X
KZS21088.1	-0.192918	0.0006	X
KZS20852.1	0.289132	0.0073	X
KZS20751.1	1.4039	0.001	X
KZS20708.1	1.17509	0.0042	X
KZS20436.1	1.1765	0.0014	X
KZS20280.1	0.484839	0.0043	X
KZS20299.1	1.90808	0.0051	X
KZS20253.1	1.97917	0.0002	X
KZS20173.1	0.392802	0.0056	X
KZS19990.1	0.637728	0.0008	X
KZS19752.1	-0.302563	0.0056	X
KZS19740.1	-0.128916	0.0071	X
KZS19600.1	-0.158177	0.0011	X
KZS19530.1	0.272117	0.0021	X
KZS19471.1	1.75706	0.0045	X
KZS19454.1	-3.18442	0.0048	X
KZS19291.1	-0.357296	0.0002	X
KZS19358.1	-0.676062	0.0043	X
KZS19405.1	1.38933	0.0068	X
KZS19418.1	-0.572579	0.0019	X
KZS19207.1	-0.696803	0.0009	X
KZS19130.1	0.453131	0.0046	X
KZS19146.1	0.660034	0.0043	X
KZS19058.1	1.73501	0.0036	X
KZS19085.1	-4.38543	0.0069	X
KZS19118.1	-1.50941	0.0002	X
KZS19119.1	-1.71926	0.0027	X
KZS19120.1	1.16842	0.0016	X
KZS18964.1	0.383053	0.0077	X
KZS18417.1	0.435713	0.0028	X
KZS18448.1	-0.831123	0.0039	X
KZS18482.1	0.390915	0.001	X
KZS18609.1	0.489965	0.0025	X
KZS18705.1	0.750846	0.0063	X
KZS18719.1	0.586	0.0078	X
KZS18330.1	0.647065	0.0001	X
KZS18299.1	0.482687	0.0049	X
KZS17808.1	0.699948	0.001	X
KZS17895.1	-0.37762	0.0051	X
KZS17998.1	-2.47999	0.0047	X
KZS18001.1	0.272468	0.0062	X
KZS18082.1	0.719892	0.0074	X
KZS17750.1	-1.12272	0.0037	X
KZS17731.1	-0.223693	0.01	X
KZS17522.1	0.782409	0.0094	X
KZS17542.1	0.334636	0.0045	X
KZS17635.1	0.45026	0.0029	X
KZS17128.1	-0.542793	0.0001	X
KZS17199.1	0.959102	0.0012	X
KZS17204.1	0.952805	0.006	X
KZS17395.1	0.267775	0.0075	X
KZS16553.1	0.736769	0.0001	X
KZS16584.1	0.901899	0.0014	X
KZS16599.1	0.0325026	0.0072	X
KZS16701.1	-0.0554	0.0098	X
KZS16709.1	2.36644	0.0004	X
KZS16715.1	1.77529	0.0004	X
KZS16723.1	-0.449803	0.0077	X
KZS16726.1	0	0.0031	X
KZS16731.1	0.254161	0.0076	X
KZS16734.1	-4.44095	0.0005	X
KZS16736.1	-3.25141	0.0023	X
KZS16807.1	-0.850464	0.0079	X
KZS16897.1	2.64829	0.0016	X
KZS16899.1	-0.516936	0.0068	X
KZS16924.1	-0.349839	0.0058	X
KZS16939.1	0.600665	0.0021	X
KZS16940.1	1.03715	0.0043	X
KZS17021.1	-0.537545	0.0061	X
KZS16264.1	1.24709	0.0086	X
KZS16369.1	-0.222884	0.0046	X
KZS16156.1	1.04228	0.0012	X
KZS16076.1	0.725542	0.0036	X
KZS16093.1	0.333354	0.0059	X
KZS16107.1	0.0989069	0.0012	X
KZS15926.1	0.235142	0.0028	X
KZS15948.1	-0.299405	0.005	X
KZS15907.1	-0.75336	0.0039	X
KZS15793.1	0.672522	0.0077	X
KZS15511.1	1.32193	0.0084	X
KZS15522.1	-0.278641	0.0024	X
KZS15622.1	-0.343431	0.0015	X
KZS15736.1	-0.453826	0.0049	X
KZS15394.1	0.558262	0.005	X
KZS15416.1	0.936049	0.0066	X
KZS15418.1	1.6569	0.008	X
KZS15427.1	0.908148	0.0024	X
KZS15325.1	1.76081	0.0046	X
KZS15296.1	0.317234	0.0031	X
KZS15270.1	-0.684826	0.0048	X
KZS14886.1	-1.65076	0.0001	X
KZS14967.1	0.260426	0.0097	X
KZS15016.1	0.76356	0.0005	X
KZS15024.1	-0.282002	0.0089	X
KZS15040.1	1.42884	0.0091	X
KZS15047.1	0.28072	0.0085	X
KZS15067.1	0.423682	0.003	X
KZS15106.1	-1.1375	0.001	X
KZS14457.1	-1.86503	0.003	X
KZS14468.1	-0.596186	0.0031	X
KZS14483.1	0.351729	0.0066	X
KZS14531.1	1.58496	0.0048	X
KZS14554.1	0.837505	0.0013	X
KZS14560.1	1.20377	0.0014	X
KZS14572.1	0.502162	0.0093	X
KZS14661.1	-1.18746	0.001	X
KZS14764.1	0.0896372	0.0099	X
KZS14847.1	-0.708111	0.0076	X
KZS14866.1	0.575391	0.0056	X
KZS14323.1	-0.309955	0.0022	X
KZS14342.1	0.538994	0.0012	X
KZS14206.1	-0.526069	0.0053	X
KZS14007.1	0.442683	0.0044	X
KZS14108.1	-1	0.0002	X
KZS14168.1	0.600695	0.0079	X
KZS14173.1	-1.01618	0.0029	X
KZS14189.1	2.67423	0.0054	X
KZS13847.1	0.529012	0.0033	X
KZS13639.1	-0.833564	0.0031	X
KZS13662.1	1.97957	0.0013	X
KZS13726.1	0.619728	0.0028	X
KZS13749.1	0.944005	0.0007	X
KZS13547.1	-0.688373	0.0048	X
KZS13337.1	-0.485427	0.0036	X
KZS13326.1	0.876225	0.001	X
KZS13200.1	-1.45433	0.0015	X
KZS13283.1	0.496462	0.001	X
KZS13161.1	1.17955	0.0079	X
KZS13152.1	-0.18484	0.0059	X
KZS13099.1	0.412639	0.001	X
KZS12812.1	0.286288	0.0042	X
KZS12324.1	1.11209	0.0009	X
KZS12325.1	0.680584	0.0048	X
KZS12401.1	0.490326	0.0006	X
KZS12496.1	0.481555	0.0021	X
KZS12514.1	-0.688056	0.0021	X
KZS12522.1	0.466712	0.0055	X
KZS12645.1	1.33522	0.0016	X
KZS12659.1	0.89836	0.0019	X
KZS12695.1	-0.40487	0.007	X
KZS12702.1	0.172168	0.0061	X
KZS12754.1	1.03194	0.0005	X
KZS12755.1	0.161646	0.0096	X
KZS12165.1	-5.90689	0.0055	X
KZS12204.1	0.810916	0.0075	X
KZS12091.1	0.241275	0.0053	X
KZS12083.1	1.14291	0.0003	X
KZS12036.1	0.291213	0.0065	X
KZS12047.1	-1.25634	0.0051	X
KZS12057.1	1.85244	0.0082	X
KZS11977.1	0.0921642	0.0072	X
KZS11900.1	0.759569	0.0015	X
KZS11824.1	4.14136	0.0043	X
KZS11813.1	1.33136	0.005	X
KZS11810.1	0.368582	0.0041	X
KZS11605.1	-3.98089	0.0012	X
KZS11617.1	-0.7485	0.0043	X
KZS11618.1	0.505235	0.0042	X
KZS11619.1	0.767329	0.0022	X
KZS11625.1	0.502659	0.0022	X
KZS11660.1	0.666757	0.0072	X
KZS11702.1	0.787093	0.002	X
KZS11718.1	1.55587	0.0002	X
KZS11244.1	0.864563	0.0091	X
KZS11320.1	0.355967	0.0066	X
KZS11334.1	-0.720232	0.0008	X
KZS11361.1	0.518649	0.006	X
KZS11362.1	1.23568	0.0003	X
KZS11411.1	0.696041	0.0009	X
KZS11426.1	1.60666	0.0006	X
KZS11444.1	0.19216	0.0067	X
KZS11462.1	0.601942	0.0077	X
KZS11477.1	0.636126	0.0027	X
KZS11483.1	0.75112	0.0034	X
KZS11514.1	0.415037	0.0041	X
KZS11519.1	1.58496	0.0007	X
KZS11525.1	-1.92197	0.0002	X
KZS11526.1	-1.08113	0.0009	X
KZS10943.1	-0.0686166	0.0065	X
KZS10891.1	-1.10626	0.0028	X
KZS10892.1	-0.719601	0.0049	X
KZS10918.1	0.391684	0.001	X
KZS10921.1	0.27361	0.0068	X
KZS10797.1	-0.45765	0.0002	X
KZS10753.1	1.89429	0.0087	X
KZS10754.1	1.80339	0.0059	X
KZS10707.1	0.736966	0.0066	X
KZS10654.1	0.662965	0.0015	X
KZS10607.1	0.723732	0.0003	X
KZS10546.1	-0.446143	0.0004	X
KZS10443.1	2	0.0042	X
KZS10339.1	3.42146	0.0012	X
KZS10275.1	0.283621	0.0002	X
KZS10283.1	0.82734	0.0035	X
KZS10216.1	1.19033	0.0008	X
KZS10169.1	0.542318	0.0081	X
KZS10170.1	-0.60311	0.0034	X
KZS10103.1	0.508289	0.0038	X
KZS09738.1	1.31159	0.0066	X
KZS09662.1	-2.70526	0.0015	X
KZS09584.1	0.511778	0.0061	X
KZS09505.1	0.299305	0.0026	X
KZS09520.1	1.334	0.0064	X
KZS09295.1	0.353607	0.0069	X
KZS09329.1	0.597241	0.0072	X
KZS09335.1	-7.19393	0.0064	X
KZS09405.1	0.796232	0.0001	X
KZS09286.1	0.460526	0.0027	X
KZS09262.1	0.852155	0.002	X
KZS09276.1	-0.600069	0.0098	X
KZS09284.1	0.317588	0.0034	X
KZS09196.1	-1.29768	0.0098	X
KZS09144.1	-1.11338	0.0019	X
KZS09117.1	1.16993	0.0072	X
KZS08988.1	-0.223506	0.0081	X
KZS08984.1	0.925244	0.0007	X
KZS08913.1	1.18685	0.0021	X
KZS08894.1	0.66492	0.0055	X
KZS08828.1	0.260173	0.0084	X
KZS08511.1	-0.76184	0.0056	X
KZS08524.1	0.83948	0.0017	X
KZS08526.1	2.03872	0.0009	X
KZS08553.1	-0.487497	0.0081	X
KZS08567.1	-0.125036	0.0084	X
KZS08692.1	1.73697	0.0096	X
KZS08754.1	1.23202	0.0075	X
KZS08797.1	0.721284	0.0009	X
KZS08234.1	0.42208	0.0093	X
KZS08218.1	-0.0969307	0.0075	X
KZS08202.1	-1.80331	0.0028	X
KZS08175.1	0.546433	0.0072	X
KZS08095.1	0.695007	0.0039	X
KZS07917.1	2.39593	0.0068	X
KZS07938.1	0.96552	0.0003	X
KZS07789.1	-3.59826	0.0044	X
KZS07751.1	-4.53051	0.0057	X
KZS07726.1	0.252387	0.0091	X
KZS07721.1	-0.694235	0.0089	X
KZS07489.1	0.743127	0.0065	X
KZS07522.1	0.628684	0.0097	X
KZS07550.1	-0.343334	0.005	X
KZS07579.1	-0.371814	0.0002	X
KZS07583.1	-0.602656	0.0054	X
KZS07585.1	-0.397872	0.0044	X
KZS07597.1	-2.47652	0.0037	X
KZS07662.1	1.12917	0.0002	X
KZS07323.1	2.85466	0.0039	X
KZS07212.1	-0.411847	0.0024	X
KZS07200.1	0.81825	0.0079	X
KZS07160.1	-0.487352	0.0044	X
KZS07089.1	0.571484	0.0016	X
KZS07104.1	0.454176	0.0051	X
KZS06855.1	-0.204358	0.0076	X
KZS06923.1	-1.00278	0.0055	X
KZS06947.1	0.489591	0.0018	X
KZS06787.1	-0.779276	0.0084	X
KZS06675.1	-3.98089	0.008	X
KZS06690.1	0.59523	0.0051	X
KZS06533.1	-0.324174	0.0041	X
KZS06513.1	0.627409	0.0091	X
KZS06470.1	-1.18688	0.0014	X
KZS06252.1	0.929861	0.01	X
KZS06166.1	-0.756758	0.0056	X
KZS06071.1	0.0731477	0.007	X
KZS06092.1	0.503243	0.0082	X
KZS06093.1	0.371691	0.0025	X
KZS06154.1	0.726013	0.0068	X
KZS05980.1	0.493614	0.0063	X
KZS05785.1	0.173692	0.0072	X
KZS05825.1	0.694405	0.0023	X
KZS05842.1	-2.00211	0.0016	X
KZS05915.1	1.13056	0.0069	X
KZS05687.1	-1.74422	0.0017	X
KZS05640.1	-0.527582	0.0045	X
KZS05592.1	-0.70044	0.0017	X
KZS05356.1	-0.899138	0.002	X
KZS05310.1	-0.427774	0.0023	X
KZS05181.1	0.961544	0.0063	X
KZS05100.1	-0.70044	0.0035	X
KZS04960.1	0.625113	0.005	X
KZS04970.1	0.720451	0.0035	X
KZS05037.1	0.799625	0.0044	X
KZS04888.1	-0.421464	0.001	X
KZS04852.1	0.745233	0.0028	X
KZS04782.1	0.259037	0.0057	X
KZS04831.1	0.590684	0.0022	X
KZS04749.1	-0.101317	0.0081	X
KZS04730.1	-0.0824384	0.0051	X
KZS04694.1	0.460617	0.0058	X
KZS04613.1	1.18401	0.0059	X
KZS04593.1	0.903261	0.0012	X
KZS04217.1	1.26006	0.0024	X
KZS04268.1	-0.387187	0.0066	X
KZS04271.1	-1.62532	0.0039	X
KZS04275.1	-1.79518	0.004	X
KZS04278.1	0.966141	0.0012	X
KZS04280.1	-0.454721	0.0037	X
KZS04302.1	2.04159	0.0002	X
KZS04303.1	1.60494	0.0002	X
KZS04307.1	-1.08927	0.0053	X
KZS04316.1	0.645023	0.0058	X
KZS04320.1	-0.535037	0.0071	X
KZS04321.1	-1.3284	0.0027	X
KZS04324.1	-0.303069	0.0032	X
KZS04335.1	0.614271	0.0045	X
KZS04336.1	0.814673	0.0037	X
KZS04372.1	-0.960904	0.0035	X
KZS04429.1	-0.363216	0.0008	X
KZS04079.1	-0.380735	0.0063	X
KZS03966.1	-0.971006	0.0037	X
KZS03864.1	-0.217491	0.0032	X
KZS03711.1	1.21759	0.0094	X
KZS03560.1	-0.280736	0.0019	X
KZS03581.1	1.49533	0.0039	X
KZS03416.1	0.594212	0.0063	X
KZS03379.1	-1.24101	0.0048	X
KZS03196.1	-0.245756	0.0042	X
KZS03265.1	2.22124	0.0096	X
KZS02840.1	0.836501	0.0089	X
KZS02699.1	-0.374396	0.0076	X
KZS02602.1	-0.446462	0.0056	X
KZS02443.1	1.46068	0.0084	X
KZS01836.1	0.499625	0.0004	X
KZS01823.1	-0.854897	0.004	X
KZS01822.1	-0.56103	0.0087	X
KZS01753.1	-0.444582	0.0074	X
KZS01607.1	-0.508561	0.0043	X
KZS00999.1	-0.537767	0.0009	X
KZS00940.1	0.694158	0.0003	X
KZS00820.1	-0.780372	0.0078	X
KZS00326.1	0.887829	0.0001	X
KZS00236.1	-0.187163	0.0081	X
KZS00220.1	-1.11321	0.0018	X
KZS00194.1	-0.989139	0.009	X
KZS00159.1	1.27376	0.0048	X
KZS00111.1	0.434454	0.0003	X
KZS00058.1	-1.69707	0.0055	X
KZR99963.1	1.62894	0.0009	X
KZR99949.1	1.61625	0.0003	X
KZR99922.1	0.238936	0.0004	X
KZR99919.1	-1.0695	0.0006	X
KZR99784.1	-0.298996	0.0021	X
KZR99754.1	-0.005338	0.002	X
KZR99648.1	0.732763	0.008	X
KZR99518.1	1.09954	0	X
KZR99512.1	0.611325	0.0089	X
KZR99453.1	1.02346	0.005	X
KZR99393.1	0.533504	0.0083	X
KZR99211.1	1.41198	0.0046	X
KZR99018.1	1.6503	0.0014	X
KZR98962.1	1.05584	0.0011	X
KZR98932.1	0.720941	0.008	X
KZR98896.1	0.0237943	0.0003	X
KZR98714.1	0.316923	0.0079	X
KZR98708.1	1.08947	0.003	X
KZR98669.1	0.838734	0.0017	X
KZR98654.1	0.280037	0.0089	X
KZR98447.1	-0.862496	0.0041	X
KZR98235.1	0.293169	0.0062	X
KZR98088.1	0.642653	0.0098	X
KZR97941.1	0.461477	0.0096	X
KZR97925.1	1.17247	0.0071	X
KZR97807.1	-0.378978	0.0028	X
KZR97757.1	-1.77672	0.0012	X
KZR97720.1	0.522467	0.0021	X
KZR97677.1	-0.440066	0.0063	X
KZR97648.1	-0.179288	0.006	X
KZR97645.1	-0.522678	0.0005	X
KZR97504.1	-0.25763	0.003	X
KZR97320.1	0.848405	0.0029	X
KZR97088.1	-1.58908	0.0053	X
KZR97059.1	-0.862787	0.0018	X
KZR97019.1	-0.769259	0.0003	X
KZR96885.1	-1.4847	0.0029	X
KZR96865.1	0.676651	0.0053	X
KZR96833.1	-1.0275	0.0078	X
KZR96719.1	1.20967	0.0088	X
KZR96488.1	0.197037	0.0043	X
KZR96473.1	0.345564	0.0081	X
KZR96250.1	-0.867396	0.0048	X
KZR96219.1	0.37464	0.0052	X
KZR96161.1	-0.728713	0.0014	X
KZR96069.1	1.26484	0.0007	X
KZR95803.1	0.700036	0.0057	X
KZR95777.1	-0.307551	0.0008	X
KZR95590.1	-0.549047	0.0055	X
KZS18255.1	0.478113	0.002	Y
KZS21467.1	0.124782	0.0022	Z
KZS19410.1	0.253669	0.0045	Z
KZS19051.1	0.291132	0.0001	Z
KZS19083.1	0.354113	0.0035	Z
KZS18224.1	0.529954	0.0077	Z
KZS18040.1	0.341729	0.0032	Z
KZS16549.1	0.518862	0.0099	Z
KZS16228.1	0.307258	0.0044	Z
KZS13775.1	0.294225	0.0031	Z
KZS13282.1	0.287954	0.0004	Z
KZS12825.1	0.377866	0.0086	Z
KZS12357.1	0.253911	0.004	Z
KZS11788.1	0.299201	0.0091	Z
KZS10624.1	-0.680702	0.0016	Z
KZS10197.1	-0.22746	0.0009	Z
KZS05857.1	0.423581	0.0068	Z
KZS04966.1	0.552176	0.0057	Z
KZS04891.1	-0.578173	0.0065	Z
KZS04821.1	0.22085	0.0038	Z
KZS04757.1	1.65124	0.0054	Z
KZS04701.1	-0.0718366	0.0067	Z
KZS04329.1	0.642743	0.0033	Z
[truncated: 2 more rows]

## Sheet: Temp_sig_LOG_FC2_GA_O.txt
product_accession	LOG2FC	p-value	COG1
KZS21859.1	0.144781	0.0025	A
KZS21301.1	0.185467	0.0004	A
KZS21516.1	0.17806	0.0095	A
KZS21583.1	0.327601	0.0019	A
KZS21613.1	0.430409	0.0041	A
KZS21641.1	0.564401	0.0012	A
KZS20934.1	0.272251	0.0014	A
KZS21081.1	0.313222	0.0053	A
KZS20818.1	0.200019	0.0091	A
KZS20545.1	0.449741	0.0012	A
KZS20479.1	0.261368	0.0015	A
KZS20338.1	0.428417	0.0006	A
KZS20177.1	0.0632169	0.0094	A
KZS20240.1	0.459372	0.0014	A
KZS19962.1	0.256309	0.0019	A
KZS19787.1	0.635697	0.0022	A
KZS19813.1	0.314109	0.0016	A
KZS19861.1	0.433959	0.0015	A
KZS19758.1	0.704779	0.0017	A
KZS19655.1	0.281295	0.0006	A
KZS19414.1	0.432437	0.0003	A
KZS18686.1	-0.369991	0.0005	A
KZS18778.1	-0.639702	0.0011	A
KZS18832.1	0.698678	0.0012	A
KZS17920.1	0.187877	0.0007	A
KZS17444.1	0.12028	0.0005	A
KZS17628.1	0.369269	0.0022	A
KZS17116.1	0.179176	0.0057	A
KZS17117.1	0.616949	0.0001	A
KZS17379.1	0.17133	0.0034	A
KZS16913.1	0.393702	0.0002	A
KZS16950.1	0.46953	0.0001	A
KZS17013.1	0.498467	0.0013	A
KZS16290.1	0.153564	0.0037	A
KZS16210.1	0.277742	0.008	A
KZS15849.1	0.205132	0.0007	A
KZS15818.1	0.333336	0.0019	A
KZS15791.1	0.206109	0.0088	A
KZS15575.1	0.280714	0.0021	A
KZS15590.1	0.454226	0.0003	A
KZS15327.1	0.597935	0.0017	A
KZS15319.1	0.348377	0.0005	A
KZS15307.1	0.326301	0.0004	A
KZS15027.1	0.410009	0.0005	A
KZS15062.1	0.471772	0.0021	A
KZS14445.1	0.344997	0.0007	A
KZS14212.1	0.201258	0.0003	A
KZS14133.1	0.480513	0.0007	A
KZS13794.1	0.347923	0.001	A
KZS12827.1	0.272413	0.0007	A
KZS12975.1	0.268312	0.0007	A
KZS12980.1	0.376332	0.0065	A
KZS12451.1	0.62136	0.0014	A
KZS12600.1	0.343408	0.0031	A
KZS12095.1	0.354216	0.0004	A
KZS11781.1	0.443907	0.0012	A
KZS11290.1	0.171427	0.0012	A
KZS10861.1	0.267855	0.0009	A
KZS10732.1	0.172595	0.002	A
KZS10681.1	0.397676	0.002	A
KZS09823.1	0.217321	0.0037	A
KZS09605.1	0.457459	0.001	A
KZS09479.1	0.0978812	0.0043	A
KZS09304.1	0.269725	0.0069	A
KZS09396.1	0.3683	0.007	A
KZS09398.1	0.113856	0.003	A
KZS09187.1	0.270247	0.0064	A
KZS09198.1	0.0309513	0.0027	A
KZS09201.1	0.0911355	0.0031	A
KZS09031.1	0.199484	0.0004	A
KZS08832.1	0.282103	0.0033	A
KZS08651.1	0.419838	0.0034	A
KZS08740.1	0.430099	0.0004	A
KZS08206.1	0.40592	0.0002	A
KZS08100.1	0.360007	0.0036	A
KZS07929.1	0.502105	0.0026	A
KZS07546.1	0.105712	0.0042	A
KZS07555.1	0.366158	0.0001	A
KZS07559.1	0.292715	0.0007	A
KZS07564.1	0.366346	0.0002	A
KZS06989.1	0.370732	0.003	A
KZS06608.1	0.218778	0.0008	A
KZS05997.1	0.307915	0.0058	A
KZS05118.1	0.338196	0.0009	A
KZS04956.1	0.276032	0.0053	A
KZS04818.1	0.246979	0.0002	A
KZS04366.1	0.178327	0.0029	A
KZS04505.1	0.331049	0.0005	A
KZS04535.1	0.330091	0.0046	A
KZS04093.1	0.180944	0.0005	A
KZS03137.1	-0.546995	0.0068	A
KZS02919.1	0.207164	0.0037	A
KZS02969.1	0.145851	0.0045	A
KZS02971.1	0.482223	0.0013	A
KZS02562.1	-0.416625	0.0062	A
KZR97258.1	0.97996	0.0029	A
KZS21346.1	0.586421	0.0008	B
KZS20471.1	1	0.0045	B
KZS19305.1	0.372391	0.0016	B
KZS17900.1	0.504402	0.0002	B
KZS17959.1	0.378732	0.01	B
KZS17485.1	0.335572	0.0019	B
KZS16965.1	0.140552	0.0062	B
KZS16317.1	0.298497	0.0007	B
KZS16124.1	-0.765493	0.0001	B
KZS15317.1	0.0152651	0.0074	B
KZS15209.1	0.227359	0.0038	B
KZS15065.1	0.0604245	0.0084	B
KZS14559.1	0.378356	0.0017	B
KZS14748.1	-1.41741	0.0008	B
KZS14838.1	0.407882	0.0002	B
KZS14331.1	0.312613	0.0092	B
KZS13629.1	0.288941	0.0001	B
KZS13279.1	0.310515	0.0089	B
KZS12364.1	-0.21438	0.0045	B
KZS12476.1	0.184884	0.001	B
KZS12587.1	0.294704	0.0033	B
KZS11633.1	0.274987	0.0015	B
KZS11712.1	0.538989	0.0024	B
KZS11143.1	0.208324	0.0038	B
KZS11504.1	-0.979241	0.0004	B
KZS10837.1	2.1289	0.0067	B
KZS10876.1	-3.02106	0.0076	B
KZS09885.1	0.344851	0.0038	B
KZS09650.1	0.222541	0.0012	B
KZS08380.1	0.37545	0.0022	B
KZS04022.1	0.400654	0.0008	B
KZR99454.1	0.149089	0.0086	B
KZR99100.1	3.20353	0.0022	B
KZR99101.1	1.51869	0.0054	B
KZS22086.1	-0.199347	0.0022	C
KZS20933.1	0.331147	0.0017	C
KZS20768.1	-0.302192	0.0085	C
KZS19960.1	-0.137189	0.0005	C
KZS19803.1	0.722204	0.0044	C
KZS19376.1	0.150038	0.0053	C
KZS19393.1	0.104544	0.0058	C
KZS19447.1	-0.180126	0.0059	C
KZS19074.1	0.22828	0.01	C
KZS17437.1	-0.183416	0.0031	C
KZS17591.1	-0.127985	0.0056	C
KZS16838.1	0.464238	0.001	C
KZS16123.1	-0.851809	0.0019	C
KZS15381.1	0.427938	0.0002	C
KZS15112.1	-0.10221	0.0067	C
KZS14848.1	0.276458	0.0029	C
KZS14077.1	0.297483	0.0016	C
KZS14099.1	-0.102966	0.0002	C
KZS11858.1	0.109456	0.0037	C
KZS11579.1	-0.0911699	0.0029	C
KZS11056.1	0.325355	0.0099	C
KZS10842.1	0.392212	0.0041	C
KZS10331.1	-0.3348	0.0059	C
KZS09975.1	-5.89828	0.0064	C
KZS08534.1	-0.0893582	0.0006	C
KZS08703.1	0.354128	0.0072	C
KZS07947.1	-0.0873965	0.0044	C
KZS07101.1	0.249086	0.0088	C
KZS06852.1	-0.202242	0.0016	C
KZS07039.1	-0.143621	0.0044	C
KZS06089.1	-0.357225	0.0012	C
KZS05982.1	-0.146358	0.004	C
KZS05421.1	0.678278	0.0008	C
KZS04258.1	-0.107873	0.0029	C
KZS04582.1	0.570926	0.0045	C
KZS02973.1	0.486802	0.0089	C
KZS21406.1	0.279405	0.003	D
KZS21743.1	0.125443	0.0045	D
KZS20457.1	0.257751	0.006	D
KZS19030.1	0.574764	0.0078	D
KZS18752.1	0.125722	0.0048	D
KZS18217.1	0.365879	0.0033	D
KZS17325.1	0.215719	0.0083	D
KZS16196.1	0.135611	0.0073	D
KZS15809.1	0.0582621	0.0069	D
KZS15694.1	0.571835	0.0008	D
KZS13852.1	0.537765	0.0074	D
KZS13398.1	0.163841	0.0014	D
KZS12283.1	0.272762	0.0032	D
KZS12615.1	0.345711	0.0096	D
KZS09921.1	0.543089	0.0011	D
KZS09296.1	0.778698	0.0032	D
KZS09001.1	-0.201798	0.0027	D
KZS07858.1	0.654455	0.0021	D
KZS07859.1	0.179758	0.0068	D
KZS07978.1	0.434249	0.0087	D
KZS07194.1	0.405935	0.0003	D
KZS07173.1	0.24963	0.003	D
KZS04812.1	0.151615	0.0026	D
KZS03476.1	0.23359	0.001	D
KZS03192.1	0.182765	0.0022	D
KZS21430.1	-1.2106	0.0029	E
KZS21471.1	-0.149052	0.001	E
KZS21788.1	0.10319	0.0049	E
KZS21805.1	0.21595	0.0078	E
KZS21169.1	-2.24543	0.0001	E
KZS20845.1	-0.238147	0.0035	E
KZS20167.1	0.228806	0.0097	E
KZS20195.1	0.290144	0.0007	E
KZS20016.1	-0.339788	0.0076	E
KZS19876.1	-0.092954	0.0057	E
KZS19164.1	0.315261	0.0008	E
KZS19097.1	0.901123	0.0024	E
KZS19099.1	1.30785	0.0086	E
KZS18945.1	0.725916	0.0012	E
KZS17981.1	-0.664192	0.01	E
KZS18081.1	0.686035	0.003	E
KZS17623.1	0.311119	0.0002	E
KZS17344.1	-3.98273	0.001	E
KZS16670.1	1.16993	0.0079	E
KZS16402.1	0.293176	0.0027	E
KZS16176.1	0.626197	0.0006	E
KZS16122.1	0.174237	0.0013	E
KZS15764.1	-0.247134	0.0004	E
KZS15401.1	-1.12271	0.0072	E
KZS15242.1	0.169289	0.0026	E
KZS15272.1	-0.134506	0.0043	E
KZS15133.1	0.48796	0.0014	E
KZS14409.1	0.765679	0.0092	E
KZS14414.1	1.95878	0.0047	E
KZS14617.1	-1.76397	0.0002	E
KZS14685.1	0.707037	0.0008	E
KZS14750.1	-0.576349	0.0049	E
KZS14796.1	0.73292	0.0001	E
KZS14797.1	0.604998	0.0062	E
KZS13935.1	-0.0793673	0.0003	E
KZS14122.1	0.467718	0.0063	E
KZS14147.1	0.593937	0.0004	E
KZS13654.1	-0.324266	0.0073	E
KZS13708.1	-6.61551	0.0059	E
KZS13314.1	0.6267	0.0061	E
KZS13286.1	-5.14818	0.0099	E
KZS13287.1	1.20736	0.0008	E
KZS12939.1	0.041268	0.01	E
KZS12313.1	0.0372444	0.009	E
KZS12523.1	0.584963	0.002	E
KZS12622.1	0.621066	0.0089	E
KZS12154.1	0.273058	0.0094	E
KZS11949.1	0.210889	0.0039	E
KZS11539.1	0.367057	0.0001	E
KZS10582.1	0.537463	0.0034	E
KZS10588.1	1.10854	0.0014	E
KZS10590.1	0.431521	0.0064	E
KZS09933.1	0.285118	0.0004	E
KZS09788.1	0.551292	0.0046	E
KZS08945.1	3.84706	0.0005	E
KZS08983.1	0.815981	0.0023	E
KZS08427.1	1.52669	0.0018	E
KZS08063.1	1.2879	0.0005	E
KZS06926.1	0.362884	0.0043	E
KZS06785.1	0.274685	0.0007	E
KZS06769.1	-2.06372	0.001	E
KZS06744.1	0.497381	0.002	E
KZS05917.1	0.844519	0.0026	E
KZS05729.1	0.326867	0.0014	E
KZS05342.1	0.979241	0.0035	E
KZS04832.1	-0.521542	0.0069	E
KZS04428.1	-0.522302	0.0001	E
KZS01724.1	-0.87109	0.0089	E
KZR98106.1	-1.332	0.0046	E
KZS21337.1	-0.784391	0.0072	F
KZS21161.1	0.368444	0.0092	F
KZS20590.1	0.244076	0.0025	F
KZS20217.1	0.570322	0.0049	F
KZS19795.1	0.360434	0.0009	F
KZS18016.1	0.166462	0.0055	F
KZS18017.1	0.140624	0.0027	F
KZS16243.1	0.38033	0.0013	F
KZS15324.1	0.668907	0.0017	F
KZS13974.1	0.156168	0.0035	F
KZS13835.1	0.256761	0.0031	F
KZS13460.1	0.782154	0.003	F
KZS13463.1	0.355699	0.001	F
KZS13234.1	0.69013	0.0072	F
KZS12296.1	0.365049	0.0025	F
KZS10856.1	0.426279	0.0016	F
KZS10888.1	0.42337	0.0001	F
KZS10612.1	-0.17062	0.0057	F
KZS09673.1	0.416682	0.0031	F
KZS03173.1	0.237683	0.0014	F
KZS03008.1	0.218299	0.0014	F
KZS21291.1	-0.290832	0.0025	G
KZS21624.1	0.28249	0.0013	G
KZS21710.1	0.227389	0.0042	G
KZS21240.1	0.0567741	0.0017	G
KZS21030.1	0.283586	0.0037	G
KZS20503.1	0.244572	0.0054	G
KZS20180.1	1.1041	0.0063	G
KZS20086.1	0.295883	0.0056	G
KZS20092.1	-0.238323	0.0028	G
KZS20093.1	0.0819416	0.0098	G
KZS19963.1	-0.901224	0.0004	G
KZS19263.1	0.432019	0.0004	G
KZS19266.1	0.0727526	0.0016	G
KZS19316.1	0.296447	0.0029	G
KZS19433.1	0.948888	0.0035	G
KZS19434.1	2.1262	0.0005	G
KZS19435.1	1.89905	0.001	G
KZS18681.1	0.721516	0.0083	G
KZS17950.1	0.52333	0.0005	G
KZS17554.1	1.1575	0.0006	G
KZS16665.1	0.480996	0.0028	G
KZS16797.1	0.329196	0.0096	G
KZS16823.1	0.168287	0.0013	G
KZS16893.1	1.48786	0.0085	G
KZS16413.1	-2.12363	0.0073	G
KZS15415.1	0.790331	0.0029	G
KZS15151.1	2.22659	0.002	G
KZS14504.1	0.19977	0.0088	G
KZS14816.1	-0.356935	0.009	G
KZS14362.1	0.201124	0.008	G
KZS13699.1	1.20082	0	G
KZS12359.1	0.163522	0.0042	G
KZS12647.1	0.554395	0.0081	G
KZS12679.1	0.271546	0.001	G
KZS11785.1	-0.00895794	0.0088	G
KZS11282.1	1.2713	0.0002	G
KZS11463.1	0.794681	0.0003	G
KZS11518.1	-0.430891	0.0045	G
KZS10548.1	-0.100297	0.0002	G
KZS10076.1	-0.386917	0.002	G
KZS09649.1	0.298472	0.0044	G
KZS09326.1	-0.60019	0.0031	G
KZS09362.1	0.0960151	0.0022	G
KZS09395.1	0.390947	0.0029	G
KZS09219.1	0.216937	0.0025	G
KZS08543.1	0.0704284	0.0067	G
KZS08657.1	0.611206	0.0001	G
KZS08788.1	-0.228484	0.0006	G
KZS07695.1	0.16726	0.0001	G
KZS06939.1	0.476466	0.0018	G
KZS06304.1	0.3138	0.0019	G
KZS05742.1	0.137445	0.0024	G
KZS05474.1	0.336047	0.0006	G
KZS05185.1	-2.60259	0.0077	G
KZS04700.1	0.286026	0.0031	G
KZS03719.1	0.241993	0.0003	G
KZS03586.1	1.83818	0.0027	G
KZS03466.1	1.84912	0.0004	G
KZS01647.1	0.14669	0.0049	G
KZS01391.1	0.408676	0.009	G
KZR98493.1	0.085768	0.0077	G
KZS21542.1	0.255116	0.0041	H
KZS20702.1	0.417049	0.0027	H
KZS19132.1	0.298638	0.0087	H
KZS17715.1	-0.681339	0.0034	H
KZS12442.1	0.160055	0.0057	H
KZS11809.1	-0.195717	0.005	H
KZS11052.1	0.307058	0.0034	H
KZS07939.1	1.6528	0.0002	H
KZS07766.1	0.692394	0.0008	H
KZS07520.1	-0.205889	0.0022	H
KZS06959.1	-2.34745	0.0035	H
KZS05429.1	-0.281775	0.005	H
KZS05196.1	0.132795	0.0025	H
KZS03699.1	0.384713	0.0029	H
KZS21839.1	-0.148744	0.0018	I
KZS21298.1	-4.43857	0.0016	I
KZS21329.1	0.597223	0.0023	I
KZS21172.1	0.641284	0.0069	I
KZS21011.1	0.616973	0.0016	I
KZS21012.1	0.718805	0.0014	I
KZS20723.1	-0.178587	0.0045	I
KZS20468.1	0.141381	0.0007	I
KZS20475.1	0.438981	0.0019	I
KZS20088.1	-0.411686	0.002	I
KZS20091.1	0.494345	0.0064	I
KZS19837.1	0.0775626	0.0033	I
KZS19898.1	0.120779	0.0081	I
KZS18358.1	0.433409	0.0027	I
KZS18571.1	0.312286	0.0018	I
KZS18293.1	1.62597	0.0046	I
KZS17841.1	-1.72711	0.0023	I
KZS17885.1	-4.68782	0.0088	I
KZS16578.1	-1.36752	0.0003	I
KZS16890.1	0.999183	0.0021	I
KZS15618.1	-0.226895	0.0021	I
KZS15735.1	-0.151815	0.0002	I
KZS15293.1	-0.402739	0.0052	I
KZS13985.1	-0.128174	0.0002	I
KZS12301.1	0.758796	0.0011	I
KZS12538.1	0.101016	0.0052	I
KZS12197.1	0.35631	0.0071	I
KZS11693.1	0.247661	0.0043	I
KZS11136.1	0.93743	0.0004	I
KZS11164.1	0.218108	0.0022	I
KZS11353.1	-7.88046	0.0014	I
KZS10838.1	1.87745	0.0041	I
KZS10924.1	0.495186	0.0066	I
KZS10791.1	-0.303279	0.0005	I
KZS10675.1	-1.97933	0.0049	I
KZS10130.1	1.50037	0.0049	I
KZS10135.1	1.32615	0.0023	I
KZS10148.1	-0.422256	0.003	I
KZS08948.1	1.61059	0.0008	I
KZS08312.1	0.625541	0.0002	I
KZS07407.1	-0.276799	0.0055	I
KZS05119.1	-0.215849	0.0014	I
KZS04570.1	0.233492	0.003	I
KZS04100.1	0.496406	0.0029	I
KZS04014.1	0.256296	0.0035	I
KZS03488.1	0.577102	0.0015	I
KZS03199.1	-2.11941	0.0065	I
KZS01801.1	-2.08015	0.0055	I
KZS01587.1	-2.25347	0.0054	I
KZS01586.1	-2.43933	0.008	I
KZS01522.1	-2.14159	0.0085	I
KZS00545.1	-2.25352	0.0071	I
KZR99965.1	-1.95951	0.0058	I
KZR96379.1	-2.42709	0.0068	I
KZS22088.1	0.22633	0.0078	J
KZS21258.1	0.254643	0.0034	J
KZS21073.1	0.242759	0.001	J
KZS20710.1	0.450555	0.0008	J
KZS20413.1	0.304864	0.0069	J
KZS20434.1	0.436245	0.0052	J
KZS20315.1	0.428039	0.0043	J
KZS19820.1	0.447248	0.0013	J
KZS19449.1	0.233565	0.0016	J
KZS19001.1	0.197275	0.0064	J
KZS18370.1	0.377566	0.004	J
KZS18455.1	0.205609	0.0031	J
KZS18500.1	0.254475	0.0041	J
KZS18532.1	0.194007	0.0091	J
KZS18746.1	0.294522	0.002	J
KZS18767.1	0.182985	0.0067	J
KZS18797.1	0.323256	0.0043	J
KZS17840.1	0.50696	0.0017	J
KZS17901.1	0.133467	0.0014	J
KZS17943.1	0.546482	0.0021	J
KZS17976.1	0.356771	0.0017	J
KZS17182.1	0.255195	0.0059	J
KZS17210.1	0.575348	0.0008	J
KZS15186.1	0.203197	0.0044	J
KZS14907.1	0.20195	0.0062	J
KZS14481.1	0.196285	0.0063	J
KZS14809.1	0.591742	0.0017	J
KZS14861.1	0.400233	0.0028	J
KZS14240.1	0.218186	0.0095	J
KZS13955.1	0.314785	0.0022	J
KZS14034.1	0.530606	0.0022	J
KZS14052.1	0.288013	0.0056	J
KZS14165.1	0.507961	0.008	J
KZS13892.1	-0.33861	0.0066	J
KZS12811.1	0.485201	0.002	J
KZS12458.1	0.502842	0.0021	J
KZS12594.1	0.243567	0.0029	J
KZS12169.1	0.546302	0.0023	J
KZS12187.1	0.298142	0.0026	J
KZS11889.1	0.330798	0.0069	J
KZS11055.1	0.504548	0.0043	J
KZS11152.1	0.537451	0.0019	J
KZS11455.1	0.45456	0.0007	J
KZS10095.1	0.194006	0.0031	J
KZS09047.1	0.305089	0.008	J
KZS09091.1	0.221053	0.0064	J
KZS08544.1	0.323979	0.0008	J
KZS08790.1	0.323461	0.0015	J
KZS08222.1	0.131067	0.0004	J
KZS07664.1	0.315953	0.0022	J
KZS06948.1	0.168889	0.0043	J
KZS06538.1	-0.138511	0.0021	J
KZS06297.1	0.614539	0.0012	J
KZS06100.1	0.285489	0.0057	J
KZS05701.1	0.218697	0.0093	J
KZS05326.1	0.421167	0.0034	J
KZS05207.1	0.243687	0.0014	J
KZS04808.1	0.253307	0.0049	J
KZS04606.1	0.300725	0.0027	J
KZS04272.1	0.41928	0.0017	J
KZS04358.1	0.454852	0.0084	J
KZS04374.1	0.202584	0.0071	J
KZS04437.1	0.520066	0.0063	J
KZS04039.1	0.218194	0.0039	J
KZS03523.1	0.284134	0.0036	J
KZS03461.1	0.247413	0.0008	J
KZS03437.1	0.18057	0.0092	J
KZS03035.1	0.389973	0.0082	J
KZS02143.1	0.221978	0.0027	J
KZR96450.1	0.225581	0.0046	J
KZS21891.1	0.347061	0.0012	K
KZS21962.1	0.393072	0.009	K
KZS21522.1	-0.452642	0.0077	K
KZS20843.1	0.247654	0.0035	K
KZS20694.1	0.349644	0.0018	K
KZS20198.1	0.664196	0.0032	K
KZS19836.1	0.20016	0.0031	K
KZS19641.1	0.15199	0.0087	K
KZS19630.1	0.0201166	0.0056	K
KZS19603.1	0.169001	0.0013	K
KZS19592.1	0.698876	0.0021	K
KZS19075.1	0.320089	0.0021	K
KZS18951.1	0.586667	0.0014	K
KZS18956.1	0.1531	0.0046	K
KZS18960.1	0.227128	0.0046	K
KZS18420.1	0.295573	0.0054	K
KZS18710.1	0.127446	0.0097	K
KZS18730.1	-0.0528035	0.0063	K
KZS18737.1	0.683494	0.0069	K
KZS17796.1	0.488747	0.0006	K
KZS17692.1	0.307126	0.0029	K
KZS17141.1	0.257545	0.0025	K
KZS16541.1	0.230345	0.0001	K
KZS16385.1	0.0770603	0.0019	K
KZS16202.1	0.269069	0.0098	K
KZS15989.1	0.456102	0.0029	K
KZS15819.1	0.432374	0.0029	K
KZS15596.1	0.159421	0.0057	K
KZS14539.1	0.0304875	0.0022	K
KZS14346.1	0.196784	0.0008	K
KZS14377.1	0.127752	0.0047	K
KZS14259.1	0.413468	0.0001	K
KZS14207.1	-0.647032	0.0046	K
KZS14062.1	0.256356	0.0069	K
KZS14169.1	0.221455	0.0015	K
KZS14170.1	0.379542	0.0003	K
KZS14198.1	0.313762	0.0008	K
KZS13225.1	0.228048	0.0036	K
KZS13131.1	0.204565	0.0027	K
KZS12810.1	0.120938	0.0019	K
KZS12462.1	0.15698	0.0046	K
KZS12515.1	-0.394374	0.0058	K
KZS12609.1	0.123748	0.003	K
KZS12177.1	0.298514	0.004	K
KZS12203.1	0.320354	0.0029	K
KZS11910.1	-6.34395	0.0024	K
KZS11844.1	0.229324	0.0024	K
KZS11796.1	-2.85491	0.0096	K
KZS11614.1	-9.84426	0.0075	K
KZS11212.1	0.920243	0.0062	K
KZS10631.1	0.123629	0.0083	K
KZS10527.1	0.476549	0.0099	K
KZS10342.1	0.287609	0.0031	K
KZS10330.1	-0.17761	0.0004	K
KZS09900.1	0.226809	0.0058	K
KZS09427.1	0.378512	0.0051	K
KZS09316.1	0.198097	0.0067	K
KZS09055.1	0.862726	0.0014	K
KZS08518.1	0.252006	0.0099	K
KZS08533.1	0.701705	0.0007	K
KZS08659.1	0.219555	0.005	K
KZS08730.1	0.179886	0.0043	K
KZS08739.1	-0.00783933	0.0073	K
KZS08429.1	0.267899	0.0084	K
KZS08271.1	0.0684135	0.0061	K
KZS07844.1	0.171744	0.0045	K
KZS07394.1	-0.144968	0.0069	K
KZS07112.1	0.235872	0.0061	K
KZS06938.1	0.150501	0.0065	K
KZS06536.1	0.125219	0.0012	K
KZS06080.1	0.629018	0.0004	K
KZS05951.1	0.278911	0.0092	K
KZS05647.1	0.105666	0.0088	K
KZS05523.1	0.138617	0.0034	K
KZS05011.1	-0.00166152	0.0027	K
KZS05017.1	1.06621	0.0075	K
KZS04813.1	0.242954	0.0057	K
KZS04605.1	0.196314	0.0044	K
KZS04313.1	0.208317	0.0025	K
KZS04500.1	0.326695	0.003	K
KZS04154.1	0.391437	0.0006	K
KZS03998.1	0.600393	0.0061	K
KZS03901.1	0.602036	0.0065	K
KZS03936.1	0.261399	0.0008	K
KZS03505.1	0.193896	0.0009	K
KZS01842.1	0.469097	0.0048	K
KZS01807.1	0.0851025	0.0048	K
KZS01574.1	0.426225	0.0015	K
KZR98053.1	0.132499	0.0043	K
KZS20827.1	0.0539457	0.0099	L
KZS20023.1	0.253807	0.0076	L
KZS18307.1	0.714034	0.001	L
KZS17968.1	0.126639	0.0096	L
KZS17136.1	0.35973	0.002	L
KZS17282.1	0.422142	0.0005	L
KZS16505.1	0.736966	0.0007	L
KZS15530.1	0.408923	0.0002	L
KZS14720.1	1.14066	0.0029	L
KZS13609.1	0.443635	0.0012	L
KZS13350.1	-0.699733	0.0017	L
KZS13154.1	0.268467	0.0031	L
KZS12299.1	0.256352	0.0033	L
KZS12331.1	-0.180012	0.0012	L
KZS12752.1	0.303593	0.0015	L
KZS11658.1	0.354265	0.006	L
KZS10061.1	0.315168	0.0035	L
KZS09972.1	0.0853399	0.0004	L
KZS09942.1	0.280058	0.0003	L
KZS09818.1	0.365984	0.0008	L
KZS09747.1	0.144715	0.0093	L
KZS09426.1	0.196227	0.0057	L
KZS09380.1	0.307822	0.0021	L
KZS09038.1	0.488411	0.0008	L
KZS09067.1	0.279843	0.0039	L
KZS08946.1	0.326406	0.0092	L
KZS08535.1	0.208555	0.0008	L
KZS08569.1	0.364224	0.0046	L
KZS08087.1	0.370838	0.0081	L
KZS07755.1	-0.448096	0.0027	L
KZS07557.1	0.0913023	0.0093	L
KZS07103.1	0.248066	0.0089	L
KZS04953.1	0.360592	0.0031	L
KZS03954.1	0.334988	0.0035	L
KZS01817.1	-0.284212	0.0016	L
KZR99913.1	-0.924608	0.0066	L
KZR98305.1	0.433271	0.0044	L
KZS21201.1	-0.325058	0.0025	M
KZS20889.1	1.08354	0.0041	M
KZS17319.1	1.25507	0.0094	M
KZS15184.1	0.161488	0.0002	M
KZS13478.1	0.265171	0.0084	M
KZS10702.1	0.0774412	0.0054	M
KZS09263.1	1.39151	0.0038	M
KZS06776.1	-0.0941361	0.0041	M
KZS06760.1	-1.50616	0.0051	M
KZS04870.1	-0.200919	0.0036	M
KZS21893.1	0.328203	0.0073	O
KZS21289.1	-0.0133822	0.0073	O
KZS21420.1	0.168034	0.0035	O
KZS21459.1	0.110581	0.0062	O
KZS21494.1	0.275353	0.0013	O
KZS21551.1	0.239513	0.001	O
KZS21597.1	-0.0239375	0.0013	O
KZS21598.1	0.50772	0.0034	O
KZS21770.1	1.62683	0.0051	O
KZS20742.1	0.251977	0.0041	O
KZS20481.1	0.245263	0.0037	O
KZS20178.1	0.109624	0.0051	O
KZS19834.1	0.270828	0.0012	O
KZS19665.1	0.153201	0.0092	O
KZS19296.1	0.168805	0.0054	O
KZS19307.1	-0.610433	0.0007	O
KZS19372.1	1.5264	0.0029	O
KZS19113.1	0.0493135	0.0038	O
KZS18878.1	-3.18714	0.0019	O
KZS18894.1	0.286412	0.0046	O
KZS17881.1	0.224353	0.0002	O
KZS17894.1	0.207375	0.0057	O
KZS17953.1	0.0144343	0.0018	O
KZS18072.1	-0.54662	0.0016	O
KZS18074.1	0.370778	0.0035	O
KZS17671.1	0.377739	0.0094	O
KZS17227.1	0.181679	0.0099	O
KZS16645.1	0.415798	0.0014	O
KZS16957.1	0.271779	0.0098	O
KZS16533.1	-0.430634	0.0037	O
KZS16522.1	0.281454	0.0028	O
KZS16329.1	0.405619	0.0027	O
KZS16366.1	0.390036	0.0006	O
KZS16000.1	0.300749	0.0015	O
KZS15904.1	0.234061	0.0083	O
KZS15807.1	0.297253	0.0014	O
KZS15585.1	0.0786811	0.0018	O
KZS15597.1	0.176101	0.0045	O
KZS15384.1	0.302401	0.0002	O
KZS15430.1	0.424935	0.0019	O
KZS15330.1	0.375067	0.0013	O
KZS15050.1	0.278634	0.0034	O
KZS14637.1	3.03989	0.0084	O
KZS14747.1	0.0526081	0.0059	O
KZS14798.1	0.736913	0.0003	O
KZS14854.1	0.315293	0.0059	O
KZS14860.1	0.238699	0.0073	O
KZS13901.1	0.592049	0.0071	O
KZS13939.1	0.192421	0.0086	O
KZS14107.1	0.304725	0.0012	O
KZS13763.1	0.18311	0.0043	O
KZS13405.1	0.433354	0.0002	O
KZS13351.1	0.285183	0.0018	O
KZS13275.1	0.215194	0.0013	O
KZS12965.1	-0.0117385	0.0056	O
KZS12267.1	0.16388	0.0082	O
KZS12431.1	0.104609	0.0083	O
KZS12524.1	0.287738	0.003	O
KZS11191.1	-0.582889	0.0005	O
KZS11406.1	1.85263	0.0004	O
KZS10645.1	0.362054	0.0006	O
KZS10648.1	0.750438	0.0054	O
KZS10613.1	1.90378	0.0006	O
KZS10620.1	0.630092	0.0014	O
KZS10623.1	0.547602	0.0009	O
KZS10018.1	0.289971	0.0078	O
KZS09981.1	0.176904	0.0012	O
KZS09938.1	0.261441	0.0037	O
KZS09820.1	0.135749	0.0062	O
KZS09631.1	0.268354	0.0046	O
KZS09548.1	0.301269	0.0065	O
KZS09402.1	0.105923	0.01	O
KZS09011.1	0.34305	0.0008	O
KZS08838.1	0.26278	0.0029	O
KZS08665.1	0.163812	0.009	O
KZS08673.1	0.18472	0.0013	O
KZS08800.1	0.497575	0.0011	O
KZS08373.1	-0.291635	0.0031	O
KZS08210.1	-0.910502	0.0052	O
KZS07838.1	0.442814	0.001	O
KZS07898.1	0.13944	0.0037	O
KZS07705.1	1.4482	0.0025	O
KZS07418.1	0.193237	0.0051	O
KZS07109.1	0.334419	0.0006	O
KZS06821.1	0.464996	0.0051	O
KZS06839.1	0.50534	0.0098	O
KZS06847.1	0.457421	0.0011	O
KZS06935.1	0.437825	0.0088	O
KZS07002.1	0.483261	0.0036	O
KZS07032.1	0.225342	0.0001	O
KZS06378.1	0.78719	0.0077	O
KZS06222.1	0.1002	0.0059	O
KZS05566.1	0.267733	0.0088	O
KZS05193.1	0.458096	0.0001	O
KZS04609.1	0.342271	0.0021	O
KZS04210.1	0.317391	0.0023	O
KZS04309.1	1.21736	0.0003	O
KZS04376.1	0.162006	0.0055	O
KZS04392.1	0.485098	0.0007	O
KZS04421.1	-1.12035	0.0018	O
KZS04479.1	0.106128	0.0043	O
KZS04037.1	1.26562	0.003	O
KZS03568.1	1.50406	0.0008	O
KZS03438.1	0.236838	0.0091	O
KZS03201.1	0.978563	0.001	O
KZS03243.1	0.195077	0.0055	O
KZS01880.1	-0.793617	0.0009	O
KZS01594.1	-0.180072	0.0076	O
KZS01471.1	0.201111	0.0001	O
KZS00601.1	0.0864988	0.0059	O
KZR99917.1	0.491656	0.0018	O
KZR99792.1	-0.988869	0.0098	O
KZR99579.1	0.163863	0.0037	O
KZR99172.1	0.309946	0.0034	O
KZR98643.1	0.228293	0.0007	O
KZR97278.1	1.09954	0.0048	O
KZR96866.1	0.218693	0.0041	O
KZR96520.1	0.975923	0.0005	O
KZS22030.1	0.273076	0.0094	P
KZS21378.1	-5.51006	0.0012	P
KZS21447.1	-2.34395	0.0052	P
KZS21700.1	0.216177	0.0004	P
KZS21082.1	0.655075	0.0022	P
KZS20728.1	1.92467	0.0007	P
KZS20746.1	0.614608	0.004	P
KZS20426.1	-0.2646	0.0028	P
KZS20000.1	0.214398	0.0033	P
KZS20103.1	0.201025	0.0032	P
KZS19874.1	0.293053	0.005	P
KZS19472.1	0.34453	0.0061	P
KZS19292.1	-0.54961	0.0012	P
KZS18458.1	0.659925	0.0001	P
KZS18562.1	0.379717	0.0003	P
KZS18594.1	1.16259	0.004	P
KZS18834.1	-2.12986	0.0045	P
KZS17936.1	0.5603	0.009	P
KZS18110.1	0.134075	0.0013	P
KZS17638.1	0.627136	0.0029	P
KZS17323.1	0.328054	0.0005	P
KZS14528.1	0.182848	0.001	P
KZS14260.1	0.125946	0.0022	P
KZS14262.1	0.184969	0.0087	P
KZS13807.1	0.174285	0.0055	P
KZS13223.1	-0.406365	0.0006	P
KZS13280.1	0.0572828	0.0014	P
KZS12304.1	0.121912	0.0009	P
KZS12368.1	0.267033	0.0066	P
KZS11423.1	0.6659	0.0008	P
KZS11437.1	0.144502	0.0003	P
KZS10814.1	0.133636	0.0084	P
KZS09432.1	0.513583	0.0009	P
KZS08495.1	0.324665	0.0003	P
KZS08802.1	0.0268416	0.0067	P
KZS07926.1	0.0619709	0.0078	P
KZS07588.1	0.0826493	0.0027	P
KZS07680.1	0.485183	0.0004	P
KZS07197.1	0.568068	0.0002	P
KZS07198.1	1.5494	0.0067	P
KZS06126.1	-0.383523	0.0032	P
KZS04265.1	0.387183	0.0022	P
KZS04546.1	0.807592	0.0043	P
KZS04001.1	-0.712308	0.0021	P
KZS03830.1	-0.134137	0.0059	P
KZS02935.1	0.243008	0.0056	P
KZS03039.1	0.157272	0.0015	P
KZS02755.1	0.248115	0.0002	P
KZS01722.1	-0.658183	0.0027	P
KZR97206.1	0.0356879	0.0024	P
KZR95887.1	-0.393227	0.0009	P
KZS20137.1	-1.42681	0.0069	Q
KZS20142.1	0.959149	0.0003	Q
KZS19045.1	-3.73697	0.0031	Q
KZS17828.1	-0.268349	0.0003	Q
KZS18124.1	0.449593	0.008	Q
KZS17471.1	0.239469	0.0021	Q
KZS17642.1	-2.1973	0.0091	Q
KZS17646.1	0.827611	0.0077	Q
KZS17365.1	1.02031	0.0004	Q
KZS16673.1	0.807838	0.0005	Q
KZS16674.1	0.615997	0.0001	Q
KZS17003.1	0.576985	0.0001	Q
KZS16269.1	1.77668	0.0002	Q
KZS16407.1	-0.929103	0.0007	Q
KZS15426.1	1.678	0.0003	Q
KZS13936.1	0.364945	0.0009	Q
KZS14040.1	0.748791	0.002	Q
KZS13632.1	0.284078	0.005	Q
KZS12287.1	-0.094504	0.0025	Q
KZS12288.1	0.238726	0.0001	Q
KZS12294.1	-3.78572	0.0042	Q
KZS12472.1	1.03076	0.0083	Q
KZS12473.1	1.28043	0.0016	Q
KZS12537.1	0.22188	0.0013	Q
KZS09610.1	3.16026	0.0011	Q
KZS08909.1	0.213298	0.0001	Q
KZS08582.1	0.934075	0.0023	Q
KZS07833.1	1.63641	0.0003	Q
KZS07586.1	0.728087	0.0028	Q
KZS07599.1	0.50965	0.0021	Q
KZS07637.1	0.592464	0.0001	Q
KZS06940.1	1.46227	0.002	Q
KZS06038.1	0.145769	0.0031	Q
KZS04919.1	0.599296	0.0081	Q
KZS04807.1	0.922162	0.0015	Q
KZS04436.1	-0.165928	0.0035	Q
KZS03178.1	0.692389	0.0001	Q
KZS03026.1	0.137572	0.0023	Q
KZR99365.1	0.469908	0.0022	Q
KZR95589.1	0.828573	0.0007	Q
KZS22002.1	0.128343	0.0026	R
KZS22053.1	1.4203	0.0006	R
KZS22078.1	0.213348	0.0001	R
KZS21818.1	2.76755	0.0091	R
KZS21343.1	0.0327107	0.0022	R
KZS21424.1	0.940979	0.0028	R
KZS21439.1	0.330207	0.0045	R
KZS21460.1	0.175155	0.003	R
KZS20925.1	1.06006	0.0099	R
KZS20928.1	1.32112	0.0016	R
KZS21009.1	-2.20163	0.003	R
KZS21066.1	-0.577945	0.0071	R
KZS20844.1	0.419452	0.001	R
KZS20835.1	0.445826	0.0034	R
KZS20725.1	1.36678	0.0032	R
KZS20787.1	0.615239	0.007	R
KZS20453.1	0.616362	0.0059	R
KZS20464.1	1.32081	0.0014	R
KZS20494.1	0.955501	0.006	R
KZS20340.1	0.162682	0.0055	R
KZS20342.1	-0.678072	0.0025	R
KZS20325.1	-0.489754	0.0062	R
KZS20133.1	-0.210349	0.0023	R
KZS20169.1	0.683004	0.0092	R
KZS20098.1	0.231102	0.0049	R
KZS19969.1	0.312503	0.0012	R
KZS19807.1	0.108831	0.0031	R
KZS19829.1	-3.4119	0.0075	R
KZS19696.1	0.785311	0	R
KZS19636.1	0.498388	0.0022	R
KZS19552.1	0.471825	0.0002	R
KZS19467.1	-0.210917	0.0061	R
KZS19461.1	0.61497	0.0074	R
KZS19290.1	0.452045	0.0021	R
KZS19131.1	0.308726	0.0077	R
KZS19154.1	0.4195	0.0007	R
KZS19004.1	-4.54214	0.0077	R
KZS18427.1	-0.545266	0.0094	R
KZS18474.1	0.138379	0.0026	R
KZS18504.1	0.607414	0.0009	R
KZS18535.1	-0.625769	0.0034	R
KZS18743.1	0.24071	0.0054	R
KZS18808.1	0.453256	0.0016	R
KZS18837.1	-1.25748	0.0017	R
KZS18334.1	0.434403	0.0047	R
KZS17850.1	-5.44785	0.0091	R
KZS17880.1	-0.117918	0.0085	R
KZS17958.1	-0.710907	0.007	R
KZS18025.1	1.16435	0.0072	R
KZS17709.1	-3.39816	0.0036	R
KZS17523.1	0.217725	0.0093	R
KZS17627.1	0.302563	0.0075	R
KZS17100.1	0.382044	0.0013	R
KZS17111.1	0.290636	0.0036	R
KZS17126.1	0.328675	0.0006	R
KZS17291.1	0.14992	0.0002	R
KZS17300.1	-2.25745	0.0097	R
KZS17076.1	0.566176	0.0085	R
KZS16567.1	-3.04659	0.0067	R
KZS16634.1	1.95647	0.0001	R
KZS16680.1	0.266847	0.0052	R
KZS16703.1	-3.2287	0.0013	R
KZS16836.1	0.363416	0.004	R
KZS16956.1	-0.0345909	0.0044	R
KZS16994.1	0.0767682	0.0038	R
KZS17020.1	0.239604	0.0055	R
KZS17038.1	0.671706	0.002	R
KZS16503.1	0.487623	0.0017	R
KZS16425.1	-0.424865	0.0007	R
KZS16258.1	0.312782	0.0073	R
KZS16272.1	0.40261	0.0019	R
KZS16299.1	0.117613	0.0024	R
KZS16356.1	-1.64308	0.0002	R
KZS16358.1	2.54606	0.0002	R
KZS16160.1	0.435425	0.0054	R
KZS16103.1	0.28262	0.0029	R
KZS15900.1	0.251526	0.0007	R
KZS15812.1	3.80061	0.0004	R
KZS15529.1	2.80327	0.0002	R
KZS15599.1	-0.216318	0.0041	R
KZS15603.1	1.9205	0.0055	R
KZS15671.1	0.126226	0.0041	R
KZS15724.1	-0.749534	0.0035	R
KZS15357.1	0.464468	0.001	R
KZS15376.1	-0.0721216	0.0066	R
KZS15295.1	0.475085	0.0042	R
KZS15154.1	0.0711901	0.0011	R
KZS15233.1	0.537173	0.0002	R
KZS14877.1	0.38245	0.004	R
KZS15023.1	0.379003	0.0014	R
KZS15069.1	0.122574	0.0051	R
KZS15096.1	0.655464	0.0001	R
KZS15128.1	-1.95065	0.0026	R
KZS14408.1	-4.95291	0.0011	R
KZS14485.1	0.258779	0.0008	R
KZS14511.1	-2.51794	0.0023	R
KZS14553.1	-4.75038	0.005	R
KZS14587.1	-0.217041	0.0037	R
KZS14609.1	0.386371	0.0088	R
KZS14849.1	0.256626	0.0012	R
KZS14208.1	0.54489	0.002	R
KZS14252.1	-0.424154	0.0027	R
KZS13911.1	-1.07696	0.0047	R
KZS14164.1	0.307058	0.0071	R
KZS13750.1	1.39789	0.0012	R
KZS13773.1	-0.177904	0.0096	R
KZS13779.1	-2.02137	0.0019	R
KZS13804.1	0.341749	0.0002	R
KZS13607.1	0.346518	0.0077	R
KZS13520.1	0.278091	0.006	R
KZS13190.1	2.00092	0.0062	R
KZS13197.1	1.43579	0.0006	R
KZS13253.1	0.619176	0.0001	R
KZS13124.1	0.369975	0.0017	R
KZS12866.1	-0.302787	0.0031	R
KZS12926.1	0.48582	0.0018	R
KZS12218.1	0.325718	0.0007	R
KZS12237.1	-7.5025	0.0078	R
KZS12247.1	0.296372	0.0011	R
KZS12314.1	0.556517	0.0013	R
KZS12453.1	0.365665	0.0012	R
KZS12577.1	0.0847524	0.0066	R
KZS12703.1	0.285833	0.0027	R
KZS12185.1	-1.01283	0.0011	R
KZS12186.1	-1.04734	0.0002	R
KZS12194.1	0.247353	0.0093	R
KZS12094.1	0.326027	0.0004	R
KZS12025.1	0.718488	0.0016	R
KZS11759.1	0.656872	0.0018	R
KZS11535.1	0.142978	0.0025	R
KZS11562.1	-1.22239	0.0082	R
KZS11051.1	0.391655	0.0055	R
KZS11070.1	0.132407	0.0006	R
KZS11156.1	0.151062	0.0062	R
KZS11176.1	0.246144	0.0007	R
KZS11202.1	0.487614	0.001	R
KZS11276.1	0.416988	0.0047	R
KZS11485.1	0.217945	0.0046	R
KZS11499.1	0.925237	0.0002	R
KZS11001.1	0.249426	0.0063	R
KZS10939.1	0.0843971	0.0059	R
KZS10869.1	-0.126352	0.0008	R
KZS10931.1	0.0728329	0.0085	R
KZS10747.1	-0.4468	0.0032	R
KZS10376.1	0.264282	0.0044	R
KZS10336.1	-0.654865	0.0048	R
KZS10128.1	-0.417293	0.0017	R
KZS09957.1	0.66841	0.0052	R
KZS09966.1	0.305032	0.0013	R
KZS09853.1	0.0294724	0.0082	R
KZS09814.1	0.279656	0.0011	R
KZS09648.1	0.183915	0.001	R
KZS09623.1	2.59117	0.0036	R
KZS09493.1	0.32347	0.0068	R
KZS09414.1	-0.344759	0.004	R
KZS09352.1	0.468022	0.0079	R
KZS09359.1	-3.37622	0.0004	R
KZS09134.1	0.217363	0.0008	R
KZS08922.1	-7.59339	0.0026	R
KZS08963.1	0.444136	0.0021	R
KZS08525.1	0.771546	0.0004	R
KZS08639.1	0.474005	0.0017	R
KZS08640.1	0.230495	0.0009	R
KZS08675.1	0.213666	0.0011	R
KZS08720.1	0.321647	0.0009	R
KZS08421.1	0.510639	0.0018	R
KZS08364.1	1.16331	0.0077	R
KZS08031.1	0.207052	0.0097	R
KZS08047.1	-0.708088	0.0066	R
KZS07999.1	0.34689	0.0093	R
KZS07804.1	0.280818	0.0002	R
KZS07778.1	0.907573	0.0024	R
KZS07703.1	0.369105	0.0003	R
KZS07477.1	0.917392	0.001	R
KZS07485.1	0.0667584	0.0012	R
KZS07486.1	0.120286	0.0083	R
KZS07565.1	0.375343	0.0013	R
KZS07671.1	0.308613	0.0036	R
KZS07188.1	0.358383	0.0013	R
KZS06844.1	-0.222327	0.0073	R
KZS06871.1	-3.32193	0.0038	R
KZS06756.1	0.684639	0.0018	R
KZS06738.1	-0.657076	0.0054	R
KZS06660.1	0.404462	0.0008	R
KZS06615.1	-1.70044	0.0051	R
KZS06293.1	-7.59407	0.0004	R
KZS06299.1	0.162974	0.0024	R
KZS06270.1	0.851404	0.0005	R
KZS06218.1	0.210625	0.001	R
KZS06186.1	0.243865	0.0013	R
KZS06025.1	0.550577	0.0006	R
KZS05809.1	0.686141	0.0071	R
KZS05840.1	0.494245	0.0001	R
KZS05848.1	0.656751	0.007	R
KZS05614.1	-0.454566	0.003	R
KZS05484.1	0.396117	0.0034	R
KZS05459.1	0.0534888	0.0065	R
KZS05222.1	0.0186605	0.0074	R
KZS05162.1	0.368912	0.0067	R
KZS04989.1	-1.72662	0.0007	R
KZS05039.1	0.165252	0.002	R
KZS04851.1	0.986411	0.0013	R
KZS04790.1	-0.397402	0.0065	R
KZS04611.1	0.106672	0.006	R
KZS04209.1	0.22866	0.0007	R
KZS04312.1	0.598023	0.0045	R
KZS04377.1	0.354624	0.0008	R
KZS04378.1	0.227004	0.0087	R
KZS04512.1	3.3411	0.0036	R
KZS04548.1	0.119016	0.0043	R
KZS04171.1	-0.6894	0.0089	R
KZS04109.1	0.158294	0.0073	R
KZS04112.1	0.906603	0.0039	R
KZS04024.1	-4.08597	0.0057	R
KZS03798.1	-0.689071	0.0034	R
KZS03715.1	0.659468	0.0021	R
KZS03522.1	-6.20211	0.004	R
KZS03435.1	0.208149	0.0062	R
KZS03322.1	3.23191	0.0009	R
KZS03248.1	0.26173	0.0065	R
KZS03264.1	0.154487	0.0033	R
KZS03170.1	1.23786	0.0079	R
KZS03069.1	0.245585	0.0093	R
KZS02956.1	1.58691	0.0001	R
KZS02962.1	0.688835	0.0051	R
KZS03027.1	0.410743	0.0012	R
KZS03032.1	0.497522	0.0007	R
KZS02858.1	-0.301819	0.0069	R
KZS02499.1	0.941767	0.0044	R
KZS02483.1	1.96536	0.0035	R
KZS01758.1	1.16683	0.0074	R
KZS01736.1	0.356483	0.004	R
KZS01735.1	0.325827	0.0011	R
KZS01680.1	1.87832	0.0002	R
KZS01323.1	0.408527	0.0009	R
KZS01139.1	0.0906244	0.0023	R
KZS01020.1	0.188563	0.0012	R
KZS00957.1	0.430031	0.0063	R
KZS00867.1	1.09081	0.0005	R
KZS00683.1	-1.12726	0.0084	R
KZS00621.1	0.875985	0.0043	R
KZS00239.1	0.869663	0.0061	R
KZR99578.1	-1.09681	0.0014	R
KZR99558.1	-1.0979	0.0017	R
KZR99275.1	-0.728656	0.0014	R
KZR98938.1	0.660988	0.0084	R
KZR98583.1	1.31469	0.0018	R
KZR98531.1	0.778373	0.0006	R
KZR98317.1	0.329044	0.0013	R
KZR98167.1	0.849298	0.006	R
KZR97907.1	0.00978102	0.002	R
KZR97280.1	1.00297	0.0089	R
KZR97279.1	1.23476	0.0021	R
KZR97086.1	-0.524527	0.008	R
KZR96828.1	1.17374	0.0095	R
KZR96789.1	0.690217	0.0035	R
KZR96759.1	0.180847	0.0006	R
KZR95805.1	1.23227	0.0059	R
KZR95692.1	-0.88971	0.0087	R
KZS22056.1	0.431767	0.0045	S
KZS22091.1	0.320002	0.0049	S
KZS21902.1	0.250708	0.0013	S
KZS21856.1	0.504175	0.0026	S
KZS21290.1	0.757617	0.0051	S
KZS21364.1	-1.02284	0.0009	S
KZS21392.1	-9.77698	0.0092	S
KZS21395.1	-3.88564	0.0055	S
KZS21457.1	-0.171887	0.002	S
KZS21508.1	-0.475338	0.0034	S
KZS21510.1	0.101654	0.0056	S
KZS21553.1	-0.198884	0.0071	S
KZS21563.1	1.29029	0.0062	S
KZS21622.1	-0.648074	0.0018	S
KZS21682.1	0.229866	0.0042	S
KZS21757.1	0.161284	0.0083	S
KZS21209.1	0.469769	0.0006	S
KZS20948.1	0.0449687	0.0026	S
KZS20949.1	0.0777832	0.0055	S
KZS21029.1	0.517303	0.0005	S
KZS21051.1	-0.00264796	0.0099	S
KZS20741.1	0.352239	0.0051	S
KZS20745.1	0.295809	0.0031	S
KZS20584.1	0.10002	0.007	S
KZS20511.1	0.467163	0.0013	S
KZS20504.1	0.322299	0.0098	S
KZS20207.1	0.362416	0.004	S
KZS20052.1	-0.177665	0.0007	S
KZS20096.1	0.483278	0.0064	S
KZS19791.1	-0.171616	0.0032	S
KZS19856.1	-2.52695	0.0026	S
KZS19902.1	0.842609	0.0004	S
KZS19651.1	0.306471	0.0061	S
KZS19634.1	0.315748	0.0055	S
KZS19617.1	0.0715163	0.001	S
KZS19411.1	0.119962	0.0095	S
KZS19450.1	-0.349689	0.0019	S
KZS19215.1	0.314873	0.002	S
KZS19133.1	0.255048	0.0029	S
KZS19143.1	0.429996	0.0062	S
KZS19048.1	0.193633	0.0013	S
KZS19070.1	0.329742	0.0001	S
KZS18980.1	-1.14717	0.0008	S
KZS18348.1	0.331825	0.0001	S
KZS18406.1	0.316	0.0009	S
KZS18446.1	0.250388	0.005	S
KZS18547.1	-0.307123	0.0001	S
KZS18646.1	-1.72784	0.0021	S
KZS18812.1	0.225434	0.0012	S
KZS18831.1	-2.80735	0.0008	S
KZS18838.1	0.396708	0.0006	S
KZS18233.1	-0.678072	0.0097	S
KZS17873.1	1.07622	0.0036	S
KZS18049.1	0.0196598	0.002	S
KZS18101.1	1.06848	0.0049	S
KZS18147.1	-1.29598	0.0074	S
KZS18153.1	0.347923	0.0007	S
KZS18154.1	0.326954	0.0026	S
KZS18160.1	0.321928	0.0074	S
KZS17455.1	0.324869	0.0008	S
KZS17473.1	0.157334	0.0041	S
KZS17516.1	0.206658	0.0036	S
KZS17586.1	0.0820442	0.0072	S
KZS17597.1	-2.34037	0.005	S
KZS17603.1	0.0483696	0.0033	S
KZS17637.1	-1.23215	0.0007	S
KZS17672.1	0.148879	0.0034	S
KZS17137.1	0.382251	0.0006	S
KZS17178.1	-1.15191	0.0085	S
KZS17189.1	0.0376143	0.0014	S
KZS17306.1	0.388921	0.0064	S
KZS17313.1	-0.014686	0.0061	S
KZS17399.1	0.17472	0.0041	S
KZS17092.1	0.733313	0.0022	S
KZS17082.1	0.400371	0.009	S
KZS17063.1	-0.31348	0.0036	S
KZS16614.1	0.794681	0.006	S
KZS16769.1	-4.37895	0.0067	S
KZS16775.1	0.239308	0.0053	S
KZS16819.1	-0.280607	0.0011	S
KZS16858.1	0.926913	0.0012	S
KZS16902.1	0.164299	0.0031	S
KZS16966.1	-0.416031	0.008	S
KZS16971.1	0.978839	0.0014	S
KZS17011.1	0.239913	0.0007	S
KZS16519.1	0.445973	0.0014	S
KZS16527.1	0.123922	0.0067	S
KZS16429.1	0.308603	0.0004	S
KZS16433.1	0.0804928	0.0054	S
KZS16265.1	0.0633956	0.0089	S
KZS16314.1	1.73963	0.001	S
KZS16332.1	0.17584	0.0076	S
KZS16120.1	0.0921795	0.0027	S
KZS16025.1	-0.856316	0.0053	S
KZS15955.1	0.110269	0.0018	S
KZS15902.1	0.731785	0.0038	S
KZS15896.1	-2.82138	0.0069	S
KZS15858.1	-0.367509	0.0061	S
KZS15800.1	0.507477	0.0027	S
KZS15621.1	0.263178	0.0092	S
KZS15753.1	0.243985	0.0033	S
KZS15365.1	-0.261801	0.0003	S
KZS15425.1	2.03953	0.0012	S
KZS15337.1	0.292692	0.0058	S
KZS15320.1	-0.227256	0.0005	S
KZS15161.1	0.171084	0.0043	S
KZS15281.1	-0.259684	0.0091	S
KZS14909.1	0.228071	0.0093	S
KZS14963.1	-1.06264	0.0066	S
KZS15070.1	0.161075	0.0067	S
KZS15121.1	0.133807	0.0081	S
KZS14867.1	0.164175	0.0018	S
KZS14405.1	0.292608	0.0015	S
KZS14438.1	-0.653291	0.0007	S
KZS14444.1	-0.393821	0.0098	S
KZS14536.1	-0.263364	0.0016	S
KZS14600.1	0.225529	0.0063	S
KZS14660.1	-1.20788	0.0001	S
KZS14662.1	-0.715044	0.0079	S
KZS14679.1	0.300717	0.0015	S
KZS14686.1	-1.81159	0.0087	S
KZS14709.1	0.677032	0.0011	S
KZS14763.1	0.373654	0.0011	S
KZS14775.1	0.546577	0.0007	S
KZS14782.1	-4.94438	0.0004	S
KZS14783.1	-6.61359	0.0091	S
KZS14381.1	0.370862	0.0028	S
KZS14278.1	-1.29846	0.0043	S
KZS13956.1	0.464286	0.0068	S
KZS13962.1	-0.769943	0.0084	S
KZS14061.1	0.332529	0.0077	S
KZS14148.1	0.266378	0.0029	S
KZS13837.1	-0.588183	0.0033	S
KZS13855.1	0.424839	0.0007	S
KZS13857.1	0.144558	0.0045	S
KZS13826.1	0.445092	0.006	S
KZS13659.1	0.192867	0.0005	S
KZS13735.1	0.963492	0.0001	S
KZS13797.1	0.238621	0.0086	S
KZS13576.1	0.124022	0.0076	S
KZS13564.1	0.277791	0.0074	S
KZS13497.1	0.470527	0.0068	S
KZS13421.1	0.468397	0.0083	S
KZS13379.1	-1.59796	0.0064	S
KZS13353.1	-0.312792	0.0001	S
KZS13346.1	0.455527	0.0044	S
KZS13247.1	-0.679069	0.0013	S
KZS13093.1	0.325359	0.0057	S
KZS13123.1	0.913232	0.0048	S
KZS13037.1	1.03718	0.0029	S
KZS12873.1	0.146841	0.0006	S
KZS12906.1	0.316008	0.0011	S
KZS12930.1	0.0487387	0.0018	S
KZS12243.1	0.260966	0.0049	S
KZS12308.1	0.141339	0.0027	S
KZS12360.1	0.368114	0.0003	S
KZS12378.1	0.33867	0.0023	S
KZS12389.1	0.360463	0.0009	S
KZS12412.1	0.197851	0.0055	S
KZS12414.1	-0.344908	0.0013	S
KZS12423.1	-1.3987	0.009	S
KZS12588.1	0.144165	0.01	S
KZS12617.1	1.31545	0.0004	S
KZS12730.1	0.179869	0.007	S
KZS12175.1	-0.354227	0.0034	S
KZS12176.1	-0.121677	0.0085	S
KZS11616.1	0.375039	0.0053	S
KZS11624.1	0.721216	0.0027	S
KZS11677.1	0.407196	0.0022	S
KZS11550.1	0.367418	0.0039	S
KZS11554.1	0.280127	0.0013	S
KZS11574.1	0.0847113	0.0084	S
KZS11086.1	0.358709	0.0016	S
KZS11104.1	0.327721	0.0036	S
KZS11160.1	0.221814	0.0087	S
KZS11194.1	0.2037	0.0055	S
KZS11232.1	0.346946	0.0064	S
KZS11415.1	0.455632	0.0002	S
KZS11436.1	0.2907	0.0012	S
KZS10970.1	1.12728	0.0042	S
KZS10908.1	0.272651	0.0006	S
KZS10819.1	-0.78548	0.008	S
KZS10555.1	0.119554	0.0033	S
KZS10518.1	-0.137736	0.0073	S
KZS10484.1	0.193214	0.0021	S
KZS10458.1	0.0905949	0.0075	S
KZS10425.1	0.37005	0.0013	S
KZS10255.1	0.430149	0.001	S
KZS09846.1	-0.419294	0.009	S
KZS09613.1	0.116739	0.0041	S
KZS09617.1	0.489179	0.0029	S
KZS09341.1	-4.72583	0.0098	S
KZS09257.1	0.197029	0.0009	S
KZS09029.1	0.149016	0.003	S
KZS09124.1	-0.703684	0.0022	S
KZS08940.1	0.416278	0.0012	S
KZS08972.1	0.228341	0.0017	S
KZS08904.1	0.820451	0.0008	S
KZS08842.1	0.247005	0.0011	S
KZS08884.1	0.308274	0.0075	S
KZS08470.1	0.269695	0.0008	S
KZS08605.1	1.04182	0.0017	S
KZS08614.1	0.299668	0.0006	S
KZS08726.1	0.205779	0.0041	S
KZS08322.1	0.461193	0.0031	S
KZS08062.1	0.473325	0.0032	S
KZS07934.1	0.0557136	0.0084	S
KZS07728.1	0.577011	0.0067	S
KZS07688.1	0.450678	0.0017	S
KZS07692.1	1.86736	0.0032	S
KZS07478.1	0.371782	0.0032	S
KZS07488.1	1.27462	0.0003	S
KZS07513.1	0.257613	0.0027	S
KZS07521.1	0.289981	0.004	S
KZS07417.1	0.188304	0.0074	S
KZS07195.1	-0.0314288	0.0044	S
KZS07082.1	0.47587	0.0021	S
KZS07108.1	0.303455	0.0007	S
KZS06823.1	0.223842	0.0026	S
KZS06889.1	0.794169	0.0047	S
KZS06914.1	0.145261	0.0055	S
KZS06933.1	0.335887	0.0021	S
KZS06958.1	-4.03627	0.0026	S
KZS06970.1	0.301681	0.0021	S
KZS07006.1	0.0772564	0.0002	S
KZS07015.1	0.476755	0.0004	S
KZS06793.1	-1.02783	0.0087	S
KZS06437.1	-0.413594	0.0037	S
KZS06345.1	0.570316	0.0076	S
KZS06292.1	0.67632	0.0043	S
KZS06321.1	0.238711	0.0015	S
KZS06014.1	0.288582	0.0038	S
KZS06124.1	-0.275788	0.0006	S
KZS05958.1	0.189068	0.0025	S
KZS05972.1	0.090455	0.0033	S
KZS05799.1	0.260005	0.0037	S
KZS05824.1	0.0654432	0.005	S
KZS05854.1	-0.178641	0.0012	S
KZS05856.1	0.193687	0.0089	S
KZS05933.1	0.268639	0.0018	S
KZS05707.1	0.333866	0.0005	S
KZS05558.1	0.391783	0.0015	S
KZS05405.1	-0.530647	0.0057	S
KZS05420.1	0.0683554	0.0093	S
KZS05348.1	0.428536	0.0017	S
KZS05258.1	0.339648	0.0014	S
KZS05125.1	0.247715	0.0011	S
KZS05136.1	-0.886513	0.0018	S
KZS05157.1	-0.635306	0.0018	S
KZS05180.1	0.163797	0.0029	S
KZS05197.1	0.262601	0.0083	S
KZS04957.1	2.08094	0.0008	S
KZS04754.1	0.347701	0.0003	S
KZS04666.1	0.119155	0.0018	S
KZS04610.1	-1.82465	0.0036	S
KZS04391.1	0.270531	0.0005	S
KZS04452.1	0.87603	0.0055	S
KZS04493.1	-0.401718	0.008	S
KZS04516.1	0.394651	0.0015	S
KZS04134.1	0.163473	0.0004	S
KZS03841.1	-1.05143	0.0013	S
KZS03799.1	-0.186031	0.0043	S
KZS03765.1	-0.987061	0.0067	S
KZS03477.1	0.440893	0.0028	S
KZS03513.1	0.326815	0.0012	S
KZS03512.1	-0.671536	0.0041	S
KZS03440.1	-0.301211	0.0052	S
KZS03309.1	0.763836	0.0008	S
KZS03241.1	0.246061	0.0099	S
KZS03107.1	-0.793549	0.007	S
KZS03017.1	-5.97071	0.0054	S
KZS02676.1	1.87127	0.0041	S
KZS02578.1	0.421138	0.0091	S
KZS02333.1	-0.0498191	0.0034	S
KZS02044.1	0.446435	0.0051	S
KZS02023.1	0.158001	0.0008	S
KZS01727.1	1.46365	0.0032	S
KZS01718.1	1.20362	0.0039	S
KZR99935.1	2.22882	0.0043	S
KZR99912.1	-0.910738	0.0079	S
KZR99871.1	-1.68283	0.0071	S
KZR98160.1	0.683526	0.0027	S
KZR97708.1	2.06764	0.0019	S
KZR97438.1	-0.132277	0.0033	S
KZR97142.1	3.8365	0.0049	S
KZR96899.1	-0.260271	0.0031	S
KZR96660.1	-1.45372	0.002	S
KZR96540.1	0.416269	0.009	S
KZR96337.1	0.68871	0.0046	S
KZR96310.1	0.666576	0.0086	S
KZS22001.1	-2.38811	0.0066	T
KZS21894.1	0.414508	0.001	T
KZS21938.1	0.00254737	0.009	T
KZS21309.1	-0.992804	0.004	T
KZS21495.1	-0.586207	0.0002	T
KZS21742.1	0.138336	0.0015	T
KZS21800.1	0.0938423	0.0083	T
KZS20927.1	2.06164	0.0007	T
KZS20969.1	0.189342	0.0018	T
KZS21010.1	1.54314	0.0002	T
KZS21042.1	-0.619609	0.0028	T
KZS20735.1	0.087848	0.0068	T
KZS20595.1	0.274371	0.0036	T
KZS20447.1	0.198908	0.0042	T
KZS20047.1	0.205331	0.0065	T
KZS20061.1	0.108063	0.0002	T
KZS19659.1	0.251852	0.0054	T
KZS19404.1	0.179158	0.0094	T
KZS19147.1	0.194895	0.0018	T
KZS19082.1	0.297581	0.0027	T
KZS18961.1	0.264802	0.0034	T
KZS18936.1	0.35352	0.0009	T
KZS18366.1	0.161147	0.0068	T
KZS18491.1	1.23362	0.0039	T
KZS18660.1	0.114885	0.0018	T
KZS18750.1	0.193287	0.0044	T
KZS17812.1	0.837472	0.0097	T
KZS18018.1	0.181471	0.0048	T
KZS18046.1	0.0193575	0.009	T
KZS18146.1	0.588574	0.0066	T
KZS17590.1	0.162754	0.0052	T
KZS17689.1	2.14215	0.0002	T
KZS17691.1	0.211928	0.0036	T
KZS17294.1	0.382248	0.0047	T
KZS16746.1	0.344556	0.0028	T
KZS16843.1	0.182297	0.0059	T
KZS16473.1	0.0818365	0.0038	T
KZS16163.1	0.260681	0.0033	T
KZS16056.1	0.0715948	0.0096	T
KZS15910.1	0.294488	0.0025	T
KZS15987.1	0.0682433	0.0071	T
KZS15822.1	1.1029	0.0001	T
KZS15483.1	0.336929	0.0021	T
KZS15510.1	-0.34985	0.0045	T
KZS15606.1	0.307401	0.0005	T
KZS14960.1	0.0845894	0.0089	T
KZS14968.1	0.60812	0.0065	T
KZS14423.1	0.288428	0.0004	T
KZS14429.1	0.43052	0.0006	T
KZS14455.1	0.115435	0.0086	T
KZS14586.1	-0.432128	0.0029	T
KZS14599.1	0.195633	0.0056	T
KZS14626.1	-0.437746	0.008	T
KZS14820.1	0.197408	0.0011	T
KZS14821.1	0.297129	0.0078	T
KZS14826.1	-1.63743	0.0023	T
KZS14320.1	0.243531	0.0014	T
KZS14192.1	0.141074	0.0084	T
KZS13850.1	0.319332	0.0027	T
KZS13686.1	0.528201	0.0021	T
KZS13748.1	1.04002	0.0015	T
KZS13179.1	1.65338	0.0009	T
KZS13040.1	0.268959	0.0005	T
KZS13039.1	0.799412	0.0002	T
KZS12785.1	-2.7971	0.0045	T
KZS12823.1	0.311976	0.0002	T
KZS12826.1	0.218704	0.0064	T
KZS12887.1	0.60328	0.0003	T
KZS12889.1	0.4667	0.0094	T
KZS12920.1	0.400723	0.0047	T
KZS12224.1	0.383618	0.0047	T
KZS12229.1	0.190331	0.0014	T
KZS12242.1	0.134654	0.0029	T
KZS12256.1	-0.781576	0.008	T
KZS12375.1	0.446708	0.0002	T
KZS12433.1	0.124477	0.0084	T
KZS12563.1	0.145511	0.0001	T
KZS12595.1	0.270051	0.0027	T
KZS12704.1	0.178465	0.0002	T
KZS12716.1	0.135948	0.0012	T
KZS12195.1	0.277149	0.0093	T
KZS12022.1	0.398893	0.0004	T
KZS12065.1	0.435102	0.002	T
KZS11825.1	0.196938	0.009	T
KZS11740.1	0.0382108	0.0081	T
KZS11766.1	0.234793	0.0089	T
KZS11711.1	0.224637	0.0011	T
KZS11368.1	0.0489096	0.0028	T
KZS11449.1	-0.567795	0.001	T
KZS11480.1	0.103009	0.0062	T
KZS10957.1	0.56557	0.006	T
KZS10850.1	0.352556	0.0082	T
KZS10778.1	0.173705	0.0016	T
KZS10659.1	1.91359	0.0033	T
KZS10665.1	0.071664	0.007	T
KZS10599.1	0.164894	0.0005	T
KZS10290.1	0.0505781	0.0079	T
KZS10162.1	-0.648974	0.0009	T
KZS10163.1	-3.33224	0.0001	T
KZS10165.1	-0.626926	0.0003	T
KZS10166.1	0.804225	0.0003	T
KZS10167.1	1.8044	0.0022	T
KZS10168.1	-0.569374	0.0027	T
KZS10067.1	-0.900384	0.0004	T
KZS10006.1	-0.25121	0.0056	T
KZS09977.1	0.0833475	0.0016	T
KZS09902.1	0.292063	0.0063	T
KZS09914.1	0.0128149	0.0047	T
KZS09941.1	0.216783	0.0016	T
KZS09955.1	0.201338	0.0007	T
KZS09692.1	0.0462065	0.0065	T
KZS09571.1	0.252669	0.0026	T
KZS09454.1	0.108357	0.0037	T
KZS09266.1	0.35194	0.0006	T
KZS09181.1	0.225457	0.0041	T
KZS09189.1	0.37907	0.0027	T
KZS09018.1	0.181498	0.0002	T
KZS08898.1	0.247258	0.0061	T
KZS08376.1	-0.635484	0.0015	T
KZS07950.1	0.0683051	0.0014	T
KZS07791.1	0.25607	0.0007	T
KZS07467.1	0.177772	0.0025	T
KZS07614.1	-2.66758	0.0086	T
KZS07425.1	0.286157	0.002	T
KZS06816.1	-0.101987	0.0072	T
KZS06931.1	0.819428	0.0024	T
KZS07058.1	0.365359	0.002	T
KZS06764.1	0.520648	0.0066	T
KZS06548.1	0.242889	0.0008	T
KZS06484.1	0.0852075	0.0089	T
KZS06184.1	0.176148	0.0004	T
KZS06141.1	0.205523	0.0022	T
KZS06153.1	0.0434973	0.0033	T
KZS05717.1	-1.66267	0.0001	T
KZS05719.1	-0.817988	0.0074	T
KZS05734.1	1	0.0054	T
KZS05740.1	0.2872	0.0005	T
KZS05173.1	0.545935	0.0003	T
KZS05032.1	0.369781	0.0051	T
KZS04876.1	0.29178	0.0019	T
KZS04690.1	0.683116	0.003	T
KZS04485.1	0.549485	0.001	T
KZS04538.1	-1.13606	0.0006	T
KZS03722.1	0.444681	0.0001	T
KZS03672.1	-0.573405	0.0005	T
KZS03479.1	0.281547	0.0005	T
KZS03269.1	0.343342	0.0008	T
KZS02864.1	-0.285598	0.0065	T
KZS02785.1	-1.12059	0.0039	T
KZS02346.1	0.22268	0.01	T
KZS01860.1	-0.505583	0.0075	T
KZS01492.1	-0.768255	0.0011	T
KZS01441.1	0.428111	0.0026	T
KZS00824.1	0.223475	0.0066	T
KZS00528.1	0.722328	0.0041	T
KZR96174.1	-2.11138	0.0016	T
KZS21577.1	0.181425	0.0013	U
KZS20766.1	0.272847	0.0009	U
KZS20087.1	0.239856	0.0013	U
KZS19873.1	1.37679	0.0051	U
KZS19652.1	0.386205	0.0081	U
KZS19436.1	0.531447	0.0024	U
KZS18403.1	0.196951	0.0027	U
KZS17075.1	0.349292	0.0026	U
KZS16259.1	0.11754	0.0018	U
KZS14436.1	0.320057	0.0097	U
KZS14740.1	0.37137	0.0019	U
KZS14831.1	-0.286288	0.0039	U
KZS14399.1	0.2035	0.0001	U
KZS11733.1	0.146787	0.0055	U
KZS09680.1	0.204681	0.0059	U
KZS08856.1	0.251076	0.004	U
KZS07817.1	-0.766014	0.0066	U
KZS07044.1	0.109097	0.0051	U
KZS06291.1	0.379644	0.0034	U
KZS06083.1	0.0475631	0.0067	U
KZS05845.1	0.0717358	0.0037	U
KZS05489.1	2.22734	0.0013	U
KZS05199.1	0.17269	0.0035	U
KZS04718.1	0.168173	0.0071	U
KZS03320.1	0.1408	0.0008	U
KZS03247.1	0.177638	0.0013	U
KZS03033.1	0.305324	0.0032	U
KZS01584.1	-0.897106	0.002	U
KZR99639.1	-0.961551	0.0017	U
KZR95670.1	0.208928	0.0063	U
KZS22033.1	-0.306216	0.0053	V
KZS21045.1	0.239064	0.0003	V
KZS17223.1	-0.205258	0.0015	V
KZS16717.1	0.261949	0.0082	V
KZS15142.1	0.277314	0.0001	V
KZS11130.1	0.272173	0.0066	V
KZS10642.1	0.208701	0.0031	V
KZS09277.1	-2.77497	0.0025	V
KZS08061.1	0.198158	0.002	V
KZS06740.1	-0.549085	0.0061	V
KZS17417.1	0.477195	0.0031	W
KZS14822.1	-1.25298	0.0063	W
KZS12137.1	-2.19007	0.0004	W
KZS11517.1	0.878976	0.0001	W
KZS08857.1	0.313724	0.0036	W
KZS07623.1	0.964927	0.0002	W
KZS04537.1	-0.762173	0.0002	W
KZS03231.1	-9.38414	0.004	W
KZS03240.1	-5.82946	0.0036	W
KZS21899.1	-0.736966	0.0005	X
KZS21934.1	0.121015	0.0036	X
KZS21279.1	0.440673	0.0015	X
KZS21326.1	-0.386736	0.0056	X
KZS21578.1	0.209808	0.009	X
KZS21688.1	0.38529	0.0095	X
KZS21237.1	-0.828047	0.0006	X
KZS21250.1	-1.22295	0.0075	X
KZS21226.1	0.508287	0.0012	X
KZS21174.1	1.46138	0.0038	X
KZS21053.1	0.280108	0.0019	X
KZS21088.1	-0.150114	0.0006	X
KZS20852.1	0.0748103	0.0073	X
KZS20751.1	0.625934	0.001	X
KZS20708.1	0.930907	0.0042	X
KZS20436.1	0.943416	0.0014	X
KZS20280.1	0.38341	0.0043	X
KZS20299.1	0.74618	0.0051	X
KZS20253.1	1.52478	0.0002	X
KZS20173.1	0.120265	0.0056	X
KZS19990.1	0.357354	0.0008	X
KZS19752.1	2.29123	0.0056	X
KZS19740.1	0.978877	0.0071	X
KZS19600.1	-0.668827	0.0011	X
KZS19530.1	0.194526	0.0021	X
KZS19471.1	1.17754	0.0045	X
KZS19454.1	-2.794	0.0048	X
KZS19291.1	-0.600503	0.0002	X
KZS19358.1	-0.478442	0.0043	X
KZS19405.1	0.158366	0.0068	X
KZS19418.1	-2.50194	0.0019	X
KZS19207.1	-1.35019	0.0009	X
KZS19130.1	0.337005	0.0046	X
KZS19146.1	0.138967	0.0043	X
KZS19058.1	0.884119	0.0036	X
KZS19085.1	-1.24153	0.0069	X
KZS19118.1	-6.70165	0.0002	X
KZS19119.1	-7.83067	0.0027	X
KZS19120.1	0.798608	0.0016	X
KZS18964.1	0.2804	0.0077	X
KZS18417.1	0.439759	0.0028	X
KZS18448.1	-2.59261	0.0039	X
KZS18482.1	0.561234	0.001	X
KZS18609.1	0.449062	0.0025	X
KZS18705.1	0.221626	0.0063	X
KZS18719.1	0.182447	0.0078	X
KZS18330.1	0.376063	0.0001	X
KZS18299.1	-4.87538	0.0049	X
KZS17808.1	0.536494	0.001	X
KZS17895.1	-0.546865	0.0051	X
KZS17998.1	-0.72436	0.0047	X
KZS18001.1	0.917707	0.0062	X
KZS18082.1	0.645065	0.0074	X
KZS17750.1	-3.22882	0.0037	X
KZS17731.1	-0.102996	0.01	X
KZS17522.1	0.402717	0.0094	X
KZS17542.1	0.610991	0.0045	X
KZS17635.1	0.248978	0.0029	X
KZS17128.1	-2.30166	0.0001	X
KZS17199.1	0.306566	0.0012	X
KZS17204.1	0.200594	0.006	X
KZS17395.1	0.397607	0.0075	X
KZS16553.1	0.244918	0.0001	X
KZS16584.1	0.660496	0.0014	X
KZS16599.1	-1.5666	0.0072	X
KZS16701.1	-3.06725	0.0098	X
KZS16709.1	1.45412	0.0004	X
KZS16715.1	1.38971	0.0004	X
KZS16723.1	-5.20076	0.0077	X
KZS16726.1	2.32193	0.0031	X
KZS16731.1	0.0412648	0.0076	X
KZS16734.1	-0.649814	0.0005	X
KZS16736.1	-1.48543	0.0023	X
KZS16807.1	-4.66275	0.0079	X
KZS16897.1	2.95247	0.0016	X
KZS16899.1	-3.15762	0.0068	X
KZS16924.1	-10.6636	0.0058	X
KZS16939.1	0.782505	0.0021	X
KZS16940.1	0.693269	0.0043	X
KZS17021.1	-2.60728	0.0061	X
KZS16264.1	0.973689	0.0086	X
KZS16369.1	-0.564634	0.0046	X
KZS16156.1	0.654181	0.0012	X
KZS16076.1	0.334475	0.0036	X
KZS16093.1	-1.57012	0.0059	X
KZS16107.1	-2.04944	0.0012	X
KZS15926.1	0.722517	0.0028	X
KZS15948.1	-0.247928	0.005	X
KZS15907.1	-2.5009	0.0039	X
KZS15793.1	1.32539	0.0077	X
KZS15511.1	3.23879	0.0084	X
KZS15522.1	-0.768344	0.0024	X
KZS15622.1	-1.20987	0.0015	X
KZS15736.1	-0.511478	0.0049	X
KZS15394.1	0.234819	0.005	X
KZS15416.1	1.12662	0.0066	X
KZS15418.1	2.44001	0.008	X
KZS15427.1	1.80047	0.0024	X
KZS15325.1	0.572579	0.0046	X
KZS15296.1	0.800566	0.0031	X
KZS15270.1	-0.982017	0.0048	X
KZS14886.1	-3.90009	0.0001	X
KZS14967.1	-1.48702	0.0097	X
KZS15016.1	0.415037	0.0005	X
KZS15024.1	-0.632268	0.0089	X
KZS15040.1	0.540568	0.0091	X
KZS15047.1	0.323953	0.0085	X
KZS15067.1	1.16574	0.003	X
KZS15106.1	-1.56071	0.001	X
KZS14457.1	-0.962932	0.003	X
KZS14468.1	-1.01367	0.0031	X
KZS14483.1	0.0399087	0.0066	X
KZS14531.1	0.55885	0.0048	X
KZS14554.1	0.696262	0.0013	X
KZS14560.1	0.260329	0.0014	X
KZS14572.1	0.0256242	0.0093	X
KZS14661.1	-0.989464	0.001	X
KZS14764.1	-1.35129	0.0099	X
KZS14847.1	-1.24311	0.0076	X
KZS14866.1	0.257092	0.0056	X
KZS14323.1	-1.93536	0.0022	X
KZS14342.1	0.224986	0.0012	X
KZS14206.1	-1.02924	0.0053	X
KZS14007.1	0.195869	0.0044	X
KZS14108.1	-2.52492	0.0002	X
KZS14168.1	0.312363	0.0079	X
KZS14173.1	-1.29659	0.0029	X
KZS14189.1	0.389615	0.0054	X
KZS13847.1	0.108111	0.0033	X
KZS13639.1	-0.921208	0.0031	X
KZS13662.1	1.74173	0.0013	X
KZS13726.1	0.434937	0.0028	X
KZS13749.1	1.13192	0.0007	X
KZS13547.1	-1.35364	0.0048	X
KZS13337.1	-1.31228	0.0036	X
KZS13326.1	0.490416	0.001	X
KZS13200.1	-1.84862	0.0015	X
KZS13283.1	0.236865	0.001	X
KZS13161.1	0.986106	0.0079	X
KZS13152.1	-4.00605	0.0059	X
KZS13099.1	0.0989684	0.001	X
KZS12812.1	0.170728	0.0042	X
KZS12324.1	1.615	0.0009	X
KZS12325.1	1.84728	0.0048	X
KZS12401.1	0.595467	0.0006	X
KZS12496.1	1.44271	0.0021	X
KZS12514.1	-0.817993	0.0021	X
KZS12522.1	0.386537	0.0055	X
KZS12645.1	1.02611	0.0016	X
KZS12659.1	1.87987	0.0019	X
KZS12695.1	-0.340505	0.007	X
KZS12702.1	-2.07796	0.0061	X
KZS12754.1	1.06736	0.0005	X
KZS12755.1	0.430802	0.0096	X
KZS12165.1	1.22239	0.0055	X
KZS12204.1	0.426353	0.0075	X
KZS12091.1	0.234896	0.0053	X
KZS12083.1	0.0138247	0.0003	X
KZS12036.1	1.1872	0.0065	X
KZS12047.1	-8.32678	0.0051	X
KZS12057.1	0.382753	0.0082	X
KZS11977.1	0.539317	0.0072	X
KZS11900.1	0.485941	0.0015	X
KZS11824.1	1.21759	0.0043	X
KZS11813.1	-0.0846313	0.005	X
KZS11810.1	0.0459793	0.0041	X
KZS11605.1	-4	0.0012	X
KZS11617.1	-1.19255	0.0043	X
KZS11618.1	0.195688	0.0042	X
KZS11619.1	0.757072	0.0022	X
KZS11625.1	0.497706	0.0022	X
KZS11660.1	0.836024	0.0072	X
KZS11702.1	0.634329	0.002	X
KZS11718.1	0.963474	0.0002	X
KZS11244.1	0.221214	0.0091	X
KZS11320.1	0.0539052	0.0066	X
KZS11334.1	-0.384766	0.0008	X
KZS11361.1	0.900607	0.006	X
KZS11362.1	0.595016	0.0003	X
KZS11411.1	0.902839	0.0009	X
KZS11426.1	1.54889	0.0006	X
KZS11444.1	1.07358	0.0067	X
KZS11462.1	-0.122989	0.0077	X
KZS11477.1	0.576208	0.0027	X
KZS11483.1	0.988365	0.0034	X
KZS11514.1	1.06054	0.0041	X
KZS11519.1	1.13602	0.0007	X
KZS11525.1	-0.85785	0.0002	X
KZS11526.1	-0.533815	0.0009	X
KZS10943.1	-3.6257	0.0065	X
KZS10891.1	-5.50533	0.0028	X
KZS10892.1	-2.71884	0.0049	X
KZS10918.1	0.0824018	0.001	X
KZS10921.1	0.272671	0.0068	X
KZS10797.1	-0.76026	0.0002	X
KZS10753.1	2.4384	0.0087	X
KZS10754.1	2.68766	0.0059	X
KZS10707.1	0.211221	0.0066	X
KZS10654.1	0.710493	0.0015	X
KZS10607.1	0.205595	0.0003	X
KZS10546.1	-0.629469	0.0004	X
KZS10443.1	0.816288	0.0042	X
KZS10339.1	2.14136	0.0012	X
KZS10275.1	0.302728	0.0002	X
KZS10283.1	0.834048	0.0035	X
KZS10216.1	0.857556	0.0008	X
KZS10169.1	3.90689	0.0081	X
KZS10170.1	-1.2063	0.0034	X
KZS10103.1	0.291914	0.0038	X
KZS09738.1	0.0303736	0.0066	X
KZS09662.1	0.584963	0.0015	X
KZS09584.1	0.154412	0.0061	X
KZS09505.1	0.239738	0.0026	X
KZS09520.1	4.64386	0.0064	X
KZS09295.1	0.270325	0.0069	X
KZS09329.1	2.03562	0.0072	X
KZS09335.1	-1.47774	0.0064	X
KZS09405.1	0.396587	0.0001	X
KZS09286.1	0.0150126	0.0027	X
KZS09262.1	0.894291	0.002	X
KZS09276.1	-1.95335	0.0098	X
KZS09284.1	0.123869	0.0034	X
KZS09196.1	-1.76867	0.0098	X
KZS09144.1	-1.11417	0.0019	X
KZS09117.1	0	0.0072	X
KZS08988.1	-0.61891	0.0081	X
KZS08984.1	0.252007	0.0007	X
KZS08913.1	1.30156	0.0021	X
KZS08894.1	0.271214	0.0055	X
KZS08828.1	2.97232	0.0084	X
KZS08511.1	-1.25376	0.0056	X
KZS08524.1	0.93019	0.0017	X
KZS08526.1	1.09238	0.0009	X
KZS08553.1	-1.19502	0.0081	X
KZS08567.1	-0.357614	0.0084	X
KZS08692.1	0.906891	0.0096	X
KZS08754.1	1.47758	0.0075	X
KZS08797.1	1.01207	0.0009	X
KZS08234.1	0.731834	0.0093	X
KZS08218.1	-3.74807	0.0075	X
KZS08202.1	-2.0199	0.0028	X
KZS08175.1	0.246769	0.0072	X
KZS08095.1	1.0954	0.0039	X
KZS07917.1	0.555215	0.0068	X
KZS07938.1	1.47671	0.0003	X
KZS07789.1	-1.28951	0.0044	X
KZS07751.1	-0.169925	0.0057	X
KZS07726.1	-3.41093	0.0091	X
KZS07721.1	-0.612489	0.0089	X
KZS07489.1	0.633905	0.0065	X
KZS07522.1	2.21551	0.0097	X
KZS07550.1	-0.259445	0.005	X
KZS07579.1	-1.01931	0.0002	X
KZS07583.1	-0.739975	0.0054	X
KZS07585.1	-0.900924	0.0044	X
KZS07597.1	-0.310016	0.0037	X
KZS07662.1	0.667687	0.0002	X
KZS07323.1	2.98089	0.0039	X
KZS07212.1	-0.910316	0.0024	X
KZS07200.1	0.371367	0.0079	X
KZS07160.1	-3.98089	0.0044	X
KZS07089.1	0.248735	0.0016	X
KZS07104.1	0.85858	0.0051	X
KZS06855.1	-2.55738	0.0076	X
KZS06923.1	-0.947328	0.0055	X
KZS06947.1	0.865775	0.0018	X
KZS06787.1	-0.48229	0.0084	X
KZS06675.1	-4.34341	0.008	X
KZS06690.1	0.0765338	0.0051	X
KZS06533.1	-0.0994122	0.0041	X
KZS06513.1	0.812156	0.0091	X
KZS06470.1	-2.30914	0.0014	X
KZS06252.1	0.640791	0.01	X
KZS06166.1	-0.551442	0.0056	X
KZS06071.1	-6.37857	0.007	X
KZS06092.1	0.330163	0.0082	X
KZS06093.1	0.750155	0.0025	X
KZS06154.1	0.594836	0.0068	X
KZS05980.1	-0.0325064	0.0063	X
KZS05785.1	0.591447	0.0072	X
KZS05825.1	0.259968	0.0023	X
KZS05842.1	-0.0244115	0.0016	X
KZS05915.1	2.06046	0.0069	X
KZS05687.1	-1.40701	0.0017	X
KZS05640.1	-0.474698	0.0045	X
KZS05592.1	-1.86638	0.0017	X
KZS05356.1	-1.90969	0.002	X
KZS05310.1	-0.596179	0.0023	X
KZS05181.1	0.823684	0.0063	X
KZS05100.1	-2.09516	0.0035	X
KZS04960.1	0.695388	0.005	X
KZS04970.1	0.152851	0.0035	X
KZS05037.1	0.28614	0.0044	X
KZS04888.1	-0.891801	0.001	X
KZS04852.1	0.700222	0.0028	X
KZS04782.1	0.855566	0.0057	X
KZS04831.1	0.618767	0.0022	X
KZS04749.1	-0.58349	0.0081	X
KZS04730.1	-0.554391	0.0051	X
KZS04694.1	0.425083	0.0058	X
KZS04613.1	0.615493	0.0059	X
KZS04593.1	0.574781	0.0012	X
KZS04217.1	1.30666	0.0024	X
KZS04268.1	-0.659363	0.0066	X
KZS04271.1	-0.376563	0.0039	X
KZS04275.1	-5.96867	0.004	X
KZS04278.1	1.26303	0.0012	X
KZS04280.1	-4.36502	0.0037	X
KZS04302.1	0.875656	0.0002	X
KZS04303.1	0.524725	0.0002	X
KZS04307.1	-2.37084	0.0053	X
KZS04316.1	1.42985	0.0058	X
KZS04320.1	-7.58188	0.0071	X
KZS04321.1	-5.14121	0.0027	X
KZS04324.1	-6.1149	0.0032	X
KZS04335.1	0.171329	0.0045	X
KZS04336.1	0.512236	0.0037	X
KZS04372.1	-1.4906	0.0035	X
KZS04429.1	-0.608059	0.0008	X
KZS04079.1	-0.588287	0.0063	X
KZS03966.1	-0.547188	0.0037	X
KZS03864.1	-0.175542	0.0032	X
KZS03711.1	2.61411	0.0094	X
KZS03560.1	-0.60812	0.0019	X
KZS03581.1	1.9288	0.0039	X
KZS03416.1	0.172426	0.0063	X
KZS03379.1	-3.64386	0.0048	X
KZS03196.1	-3.76585	0.0042	X
KZS03265.1	0.636743	0.0096	X
KZS02840.1	0	0.0089	X
KZS02699.1	-2.37921	0.0076	X
KZS02602.1	-1.54162	0.0056	X
KZS02443.1	0.731567	0.0084	X
KZS01836.1	0.146362	0.0004	X
KZS01823.1	-0.507564	0.004	X
KZS01822.1	-0.842576	0.0087	X
KZS01753.1	-0.427896	0.0074	X
KZS01607.1	-0.751773	0.0043	X
KZS00999.1	-0.116716	0.0009	X
KZS00940.1	0.689954	0.0003	X
KZS00820.1	-1.03194	0.0078	X
KZS00326.1	1.13193	0.0001	X
KZS00236.1	-0.438774	0.0081	X
KZS00220.1	-0.819428	0.0018	X
KZS00194.1	-1.00832	0.009	X
KZS00159.1	1.66403	0.0048	X
KZS00111.1	0.438133	0.0003	X
KZS00058.1	-2.73697	0.0055	X
KZR99963.1	0.763531	0.0009	X
KZR99949.1	2.6757	0.0003	X
KZR99922.1	0.492729	0.0004	X
KZR99919.1	-1.63413	0.0006	X
KZR99784.1	-0.477605	0.0021	X
KZR99754.1	-0.472732	0.002	X
KZR99648.1	0.485104	0.008	X
KZR99518.1	1.25277	0	X
KZR99512.1	0.0862443	0.0089	X
KZR99453.1	1.45508	0.005	X
KZR99393.1	0.517559	0.0083	X
KZR99211.1	0.741082	0.0046	X
KZR99018.1	2.10368	0.0014	X
KZR98962.1	0.338641	0.0011	X
KZR98932.1	0.431623	0.008	X
KZR98896.1	-1.59463	0.0003	X
KZR98714.1	0.350086	0.0079	X
KZR98708.1	0.325095	0.003	X
KZR98669.1	0.773846	0.0017	X
KZR98654.1	0.274726	0.0089	X
KZR98447.1	-1.5536	0.0041	X
KZR98235.1	-4.19576	0.0062	X
KZR98088.1	0.47502	0.0098	X
KZR97941.1	0.293047	0.0096	X
KZR97925.1	1.18903	0.0071	X
KZR97807.1	-3.13316	0.0028	X
KZR97757.1	-2.40477	0.0012	X
KZR97720.1	0.612997	0.0021	X
KZR97677.1	-2.36923	0.0063	X
KZR97648.1	-3.6124	0.006	X
KZR97645.1	-1.02449	0.0005	X
KZR97504.1	-1.53815	0.003	X
KZR97320.1	0.649456	0.0029	X
KZR97088.1	-2.25391	0.0053	X
KZR97059.1	-1.57994	0.0018	X
KZR97019.1	-0.637225	0.0003	X
KZR96885.1	-1.56748	0.0029	X
KZR96865.1	2.16644	0.0053	X
KZR96833.1	-0.506637	0.0078	X
KZR96719.1	1.97884	0.0088	X
KZR96488.1	-1.62891	0.0043	X
KZR96473.1	0.336547	0.0081	X
KZR96250.1	-1.06627	0.0048	X
KZR96219.1	0.288582	0.0052	X
KZR96161.1	-0.367237	0.0014	X
KZR96069.1	0.672215	0.0007	X
KZR95803.1	0.162478	0.0057	X
KZR95777.1	-0.788971	0.0008	X
KZR95590.1	-1.44871	0.0055	X
KZS18255.1	0.45074	0.002	Y
KZS21467.1	0.793431	0.0022	Z
KZS19410.1	0.177258	0.0045	Z
KZS19051.1	0.16225	0.0001	Z
KZS19083.1	0.233618	0.0035	Z
KZS18224.1	0.230348	0.0077	Z
KZS18040.1	0.0675376	0.0032	Z
KZS16549.1	0.00843684	0.0099	Z
KZS16228.1	0.321719	0.0044	Z
KZS13775.1	0.142907	0.0031	Z
KZS13282.1	0.286345	0.0004	Z
KZS12825.1	0.813312	0.0086	Z
KZS12357.1	0.143805	0.004	Z
KZS11788.1	0.118339	0.0091	Z
KZS10624.1	-0.773357	0.0016	Z
KZS10197.1	-0.273071	0.0009	Z
KZS05857.1	0.114126	0.0068	Z
KZS04966.1	0.1522	0.0057	Z
KZS04891.1	-1.34357	0.0065	Z
KZS04821.1	0.407482	0.0038	Z
KZS04757.1	1.66388	0.0054	Z
KZS04701.1	-0.498557	0.0067	Z
KZS04329.1	0.334323	0.0033	Z
[truncated: 2 more rows]

## Sheet: Interact_sig_LOG_FC2_CY15o-CY20
product_accession	LOG2FC	p-value	COG1
KZS14080.1	-0.430453	0.0079	A
KZS07892.1	-0.101322	0.0092	A
KZR98504.1	-1.06314	0.0064	A
KZS11504.1	0.706683	0.0055	B
KZS14222.1	0.118984	0.0034	C
KZS12519.1	0.163151	0.0085	D
KZS02992.1	-0.167284	0.0061	D
KZS13172.1	-0.0026065	0.005	E
KZS06769.1	-1.43883	0.0075	E
KZS06770.1	-0.309557	0.0015	E
KZS21232.1	-0.0740006	0.0077	I
KZS14478.1	0.206805	0.0016	I
KZS20784.1	-0.0136491	0.0077	J
KZR98885.1	-0.564443	0.0056	J
KZS21993.1	1.20099	0.0071	K
KZS19817.1	0.0799235	0.0056	K
KZS19452.1	0.421711	0.006	K
KZS12385.1	1.1304	0.0014	K
KZS11790.1	0.784764	0.0094	K
KZS07149.1	0.378037	0.002	M
KZS08704.1	0.0694577	0.0047	O
KZS20233.1	-0.804529	0.0021	P
KZS20243.1	-0.652583	0.0026	P
KZS14067.1	-0.175724	0.004	P
KZS03589.1	-0.243844	0.0099	P
KZS17489.1	2.14684	0.0025	Q
KZS16089.1	-0.0913526	0.0057	Q
KZS08908.1	-2.8413	0.0053	Q
KZR97165.1	-0.309721	0.0007	Q
KZS21502.1	-3.18773	0.0083	R
KZS20313.1	1.50357	0.0084	R
KZS18931.1	-1	0.0097	R
KZS18534.1	0.225195	0.0049	R
KZS18322.1	-0.377172	0.0077	R
KZS16545.1	0.563757	0.01	R
KZS11708.1	0.373957	0.0025	R
KZS11091.1	-0.334619	0.0088	R
KZS11507.1	0.0936131	0.0005	R
KZS09863.1	1.28612	0.0069	R
KZS09366.1	-0.0109781	0.0052	R
KZS09412.1	2.04439	0.0074	R
KZS07465.1	0.287775	0.0041	R
KZS00291.1	0.0911479	0.0094	R
KZS00193.1	1.14622	0.0005	R
KZR99896.1	-0.151989	0.0033	R
KZR95903.1	-0.97237	0.0081	R
KZS22085.1	-0.910624	0.0027	S
KZS21855.1	-0.0917378	0.0076	S
KZS12308.1	-0.153422	0.007	S
KZS12068.1	0.0393055	0.0014	S
KZS10310.1	-3.27462	0.0076	S
KZS09780.1	-2.67557	0.0081	S
KZS07691.1	0.341037	0.0028	S
KZS07342.1	-2.82018	0.0076	S
KZS07087.1	2.47897	0.0091	S
KZS06686.1	0.507033	0.0086	S
KZS06492.1	0.549339	0.0009	S
KZR96529.1	0	0	S
KZS10877.1	-0.0480516	0.0084	T
KZS10364.1	0.173536	0.0058	T
KZS10036.1	-1.22607	0.0052	T
KZS06931.1	-0.889442	0.0093	T
KZS05717.1	2.09115	0.0018	T
KZS04012.1	0.515833	0.0029	T
KZS00816.1	0.0592056	0.0075	T
KZR97144.1	2.89429	0	T
KZS09532.1	-0.105563	0.0029	U
KZS06587.1	0.202107	0.0076	U
KZS06139.1	-0.786398	0.0098	U
KZS20495.1	0.605038	0.0027	W
KZS03256.1	4.51046	0.0067	W
KZS21699.1	1.09811	0.0017	X
KZS21774.1	-0.512425	0.0037	X
KZS21031.1	0.50985	0.0078	X
KZS20893.1	-0.0396957	0.0025	X
KZS19003.1	-1.32623	0.0008	X
KZS18338.1	1.31238	0.003	X
KZS18581.1	-0.167541	0.006	X
KZS17338.1	0.955515	0.0028	X
KZS15424.1	0.836501	0.0099	X
KZS14931.1	-1.08927	0.0017	X
KZS14713.1	-3.49825	0.0059	X
KZS14048.1	0.510962	0.0002	X
KZS13584.1	-0.199309	0.0001	X
KZS13416.1	2.58496	0.0053	X
KZS13087.1	1.52714	0.0031	X
KZS12815.1	-0.907573	0.0064	X
KZS12901.1	0.52099	0.0008	X
KZS12289.1	0.763702	0	X
KZS12437.1	1.54597	0.0036	X
KZS10678.1	4.07325	0.0065	X
KZS10392.1	0.0168176	0.0047	X
KZS10242.1	-0.357552	0.009	X
KZS10216.1	-1.43113	0.0029	X
KZS10171.1	-1.26303	0.0012	X
KZS09876.1	0.368529	0.0053	X
KZS08968.1	1.1682	0.007	X
KZS08517.1	-0.758499	0.0017	X
KZS08315.1	0.235289	0.0084	X
KZS07424.1	-0.35962	0.0063	X
KZS06837.1	0.192074	0.0033	X
KZS06699.1	1.0973	0.009	X
KZS06362.1	0.251539	0.004	X
KZS06243.1	0	0	X
KZS04280.1	1.2071	0.0001	X
KZS04305.1	3.2059	0.0086	X
KZS04566.1	0.300468	0.0004	X
KZS03495.1	-0.964811	0.0034	X
KZS03152.1	0.564785	0.0054	X
KZS02646.1	0.758992	0.0086	X
KZS02260.1	0.876265	0.0015	X
KZS01350.1	1.56071	0.0027	X
KZS00872.1	1.02975	0.0069	X
KZS00355.1	-0.284694	0.0077	X
KZS00155.1	0.666576	0.0076	X
KZS00050.1	-0.169925	0.0069	X
KZR99999.1	3.32193	0.0092	X
KZR99254.1	-0.672274	0.0063	X
KZR98465.1	-0.358454	0.0061	X
KZR97216.1	-1.37465	0.0047	X
KZR96834.1	1.39334	0.0077	X
KZR96655.1	0.309955	0.0039	X
KZR96472.1	0.226822	0.0019	X
KZR96396.1	0.631906	0.0089	X
KZR96113.1	1.23691	0.007	X
KZR95717.1	-0.407733	0.0084	X
KZR95621.1	2.5381	0.0036	X
KZR95465.1	0.61301	0.0038	X

## Sheet: Interact_sig_LOG_FC2_CY20o-CY15
product_accession	LOG2FC	p-value	COG1
KZS14080.1	0.256312	0.0079	A
KZS07892.1	-0.138256	0.0092	A
KZR98504.1	1.32358	0.0064	A
KZS11504.1	0.117536	0.0055	B
KZS14222.1	-0.11126	0.0034	C
KZS12519.1	0.216681	0.0085	D
KZS02992.1	-0.174717	0.0061	D
KZS13172.1	0.496727	0.005	E
KZS06769.1	1.73993	0.0075	E
KZS06770.1	1.01653	0.0015	E
KZS21232.1	-4.31564	0.0077	I
KZS14478.1	-0.166757	0.0016	I
KZS20784.1	0.0539762	0.0077	J
KZR98885.1	0.642565	0.0056	J
KZS21993.1	0.273285	0.0071	K
KZS19817.1	-0.0883559	0.0056	K
KZS19452.1	-0.140026	0.006	K
KZS12385.1	0.0544478	0.0014	K
KZS11790.1	-0.362788	0.0094	K
KZS07149.1	-0.429911	0.002	M
KZS08704.1	-0.0568327	0.0047	O
KZS20233.1	0.634518	0.0021	P
KZS20243.1	1.05919	0.0026	P
KZS14067.1	0.374433	0.004	P
KZS03589.1	0.0605862	0.0099	P
KZS17489.1	0.917538	0.0025	Q
KZS16089.1	0.407572	0.0057	Q
KZS08908.1	-0.678072	0.0053	Q
KZR97165.1	0.303278	0.0007	Q
KZS21502.1	-6.66985	0.0083	R
KZS20313.1	-0.277534	0.0084	R
KZS18931.1	0.866733	0.0097	R
KZS18534.1	-0.00337586	0.0049	R
KZS18322.1	0.44306	0.0077	R
KZS16545.1	0.124077	0.01	R
KZS11708.1	-0.0707774	0.0025	R
KZS11091.1	-0.10526	0.0088	R
KZS11507.1	-0.281841	0.0005	R
KZS09863.1	0.0794345	0.0069	R
KZS09366.1	0.279444	0.0052	R
KZS09412.1	-0.695145	0.0074	R
KZS07465.1	-0.0224234	0.0041	R
KZS00291.1	0.157044	0.0094	R
KZS00193.1	-0.537894	0.0005	R
KZR99896.1	0.20806	0.0033	R
KZR95903.1	-0.0214253	0.0081	R
KZS22085.1	-0.216656	0.0027	S
KZS21855.1	-0.281644	0.0076	S
KZS12308.1	0.254484	0.007	S
KZS12068.1	-0.222199	0.0014	S
KZS10310.1	-1.75489	0.0076	S
KZS09780.1	0	0.0081	S
KZS07691.1	-0.191048	0.0028	S
KZS07342.1	-1.32193	0.0076	S
KZS07087.1	-1.40808	0.0091	S
KZS06686.1	-0.0917715	0.0086	S
KZS06492.1	0	0.0009	S
KZR96529.1	0	0	S
KZS10877.1	-0.121694	0.0084	T
KZS10364.1	-0.262672	0.0058	T
KZS10036.1	-0.564785	0.0052	T
KZS06931.1	1.47805	0.0093	T
KZS05717.1	-1.32193	0.0018	T
KZS04012.1	-0.602849	0.0029	T
KZS00816.1	-0.0238467	0.0075	T
KZR97144.1	0.915608	0	T
KZS09532.1	0.165408	0.0029	U
KZS06587.1	0.00248698	0.0076	U
KZS06139.1	-0.913661	0.0098	U
KZS20495.1	0.206559	0.0027	W
KZS03256.1	0.380143	0.0067	W
KZS21699.1	0.297336	0.0017	X
KZS21774.1	0.304133	0.0037	X
KZS21031.1	0.413394	0.0078	X
KZS20893.1	1.0628	0.0025	X
KZS19003.1	2.56533	0.0008	X
KZS18338.1	-0.202493	0.003	X
KZS18581.1	-1.12405	0.006	X
KZS17338.1	0.147613	0.0028	X
KZS15424.1	0.0599425	0.0099	X
KZS14931.1	-1.04026	0.0017	X
KZS14713.1	0.465664	0.0059	X
KZS14048.1	-0.349942	0.0002	X
KZS13584.1	0.411352	0.0001	X
KZS13416.1	2.26303	0.0053	X
KZS13087.1	0.726982	0.0031	X
KZS12815.1	0.0413408	0.0064	X
KZS12901.1	-0.35317	0.0008	X
KZS12289.1	-0.716418	0	X
KZS12437.1	-2.60486	0.0036	X
KZS10678.1	0	0.0065	X
KZS10392.1	-0.213926	0.0047	X
KZS10242.1	-0.103836	0.009	X
KZS10216.1	0.669395	0.0029	X
KZS10171.1	-0.662965	0.0012	X
KZS09876.1	0.0766716	0.0053	X
KZS08968.1	-0.0995357	0.007	X
KZS08517.1	-0.477322	0.0017	X
KZS08315.1	0.261867	0.0084	X
KZS07424.1	0.169925	0.0063	X
KZS06837.1	0.547363	0.0033	X
KZS06699.1	0.222392	0.009	X
KZS06362.1	0.956931	0.004	X
KZS06243.1	0	0	X
KZS04280.1	-0.580738	0.0001	X
KZS04305.1	-1.74723	0.0086	X
KZS04566.1	-0.305059	0.0004	X
KZS03495.1	0.610864	0.0034	X
KZS03152.1	-1.87127	0.0054	X
KZS02646.1	0.724214	0.0086	X
KZS02260.1	-1.34618	0.0015	X
KZS01350.1	0.943416	0.0027	X
KZS00872.1	-0.923869	0.0069	X
KZS00355.1	-0.987011	0.0077	X
KZS00155.1	0.0832555	0.0076	X
KZS00050.1	1.16359	0.0069	X
KZR99999.1	-0.705715	0.0092	X
KZR99254.1	-1.22542	0.0063	X
KZR98465.1	0.0689474	0.0061	X
KZR97216.1	-0.0133378	0.0047	X
KZR96834.1	1.29999	0.0077	X
KZR96655.1	0.764711	0.0039	X
KZR96472.1	-0.325793	0.0019	X
KZR96396.1	0.165959	0.0089	X
KZR96113.1	1.3585	0.007	X
KZR95717.1	1.40336	0.0084	X
KZR95621.1	-0.207	0.0036	X
KZR95465.1	-0.176821	0.0038	X

[truncated: 2 more sheets: Interact_sig_LOG_FC2_GA15o-GA20, Interact_sig_LOG_FC2_GA20o-GA15]
